# Supplementary material for: Single Bacteria Movement Tracking by Online Microscopy – A Proof of Concept Study
Source: PLoS One. 2015 Apr 7;10(4):e0122531. doi: 10.1371/journal.pone.0122531 (PMC4388530; doi:10.1371/journal.pone.0122531)
Supplement: S2 Dataset — (XLSX) [file pone.0122531.s002.xlsx]

## Sheet: Ferm 1
Zeit [min]	pH-Wert	pO2 [%]	Rührer [rpm]		Zeit [min]	v [µm/s]	SD v [µm/s]	n/P	SD n/P	Probe [g]	VE [g]	konz.	n/P/konz.	SD n/P/konz.		Zeit [min]	OD600
0	6.88762	62.5822	247.623		202	47.6316	1.88863	0.53333	0.14142	41.5	0	1	0.53333	0.14142		82	1.064
0.05	6.90297	62.644	248.589		232	50.7417	8.50474	1.06667	0.270117	42	0	1	1.06667	0.270117		112	1.085
0.1	6.88934	62.6736	250.46		262	48.7215	9.51972	3.3	0.976578	48.6	0	1	3.3	0.976578		142	1.087
0.15	6.88779	62.7273	249.597		292	47.7059	7.46323	5.95	2.61371	42.3	0	1	5.95	2.61371		172	1.093
0.2	6.88278	62.8207	249.313		322	48.4772	8.61591	6.1697	3.13264	43.5	20.2	0.682889	9.03471	4.58734		202	1.102
0.25	6.89305	62.7996	249.824		352	51.883	7.83658	9.08485	2.72696	47	23.8	0.663842	13.6853	4.10785		232	1.111
0.3	6.88801	62.8078	247.943		382	46.1631	6.08099	6.37037	2.49452	41.3	19.7	0.677049	9.40902	3.6844		262	1.135
0.35	6.89423	62.8607	251.734		412	0	0	0	0	42	0	1	0	0		292	1.165
0.4	6.88685	62.8873	246.984													322	1.192
0.45	6.88034	62.9263	250.386													352	1.208
0.5	6.89289	63.0753	247.358													382	1.162
0.55	6.89338	63.0157	249.092													412	1.025
0.6	6.89646	63.0434	247.637
0.65	6.89396	63.0911	249.016
0.7	6.88852	63.0889	250.479
0.75	6.89711	63.1718	247.095
0.8	6.89183	63.1766	249.045
0.85	6.89087	63.2401	248.105
0.9	6.89268	63.3012	249.319
0.95	6.89208	63.3454	248.43
1	6.88921	63.2276	250.133
1.05	6.89207	63.4238	249.716
1.1	6.89335	63.4502	247.742
1.15	6.90296	63.5184	251.057
1.2	6.89177	63.5027	247.083
1.25	6.89259	63.5261	248.971
1.3	6.89095	63.5974	248.951
1.35	6.893	63.6128	249.268
1.4	6.89762	63.6609	248.728
1.45	6.89049	63.7409	249.155
1.5	6.89381	63.7753	249.836
1.55	6.89848	63.7867	247.098
1.6	6.89649	63.8477	250.245
1.65	6.89892	63.8661	247.289
1.7	6.89999	64.0332	247.752
1.75	6.90748	63.9942	248.972
1.8	6.89327	64.042	250.139
1.85	6.89041	64.0229	248.391
1.9	6.8991	64.1326	249.772
1.95	6.89624	64.1242	249.578
2	6.89799	64.1444	248.105
2.05	6.90332	64.2035	251.404
2.1	6.89566	64.2289	247.244
2.15	6.89031	64.2778	249.981
2.2	6.89614	64.3674	247.571
2.25	6.8938	64.3806	248.367
2.3	6.8893	64.383	247.819
2.35	6.88347	64.467	250.491
2.4	6.89045	64.5037	247.51
2.45	6.89432	64.6039	250.797
2.5	6.89645	64.6125	250.442
2.55	6.90401	64.6563	247.678
2.6	6.89879	64.6961	251.682
2.65	6.8764	64.67	245.968
2.7	6.9047	64.828	249.764
2.75	6.88679	64.9006	247.685
2.8	6.89325	64.8216	249.25
2.85	6.89992	64.8609	248.794
2.9	6.88824	64.9396	250.334
2.95	6.90388	64.9493	249.442
3	6.90226	64.99	249.574
3.05	6.89483	65.0219	251.052
3.1	6.89963	65.1037	245.537
3.15	6.89863	65.1331	250.306
3.2	6.89855	65.1301	247.488
3.25	6.8958	65.2466	249.024
3.3	6.90005	65.2391	248.212
3.35	6.89869	65.3609	250.111
3.4	6.89104	65.3719	249.071
3.45	6.89932	65.401	248.11
3.5	6.88803	65.4113	251.489
3.55	6.90205	65.4791	246.267
3.6	6.89139	65.4881	247.87
3.65	6.90631	65.574	248.056
3.7	6.90012	65.591	249.374
3.75	6.89518	65.67	249.27
3.8	6.89317	65.7067	247.445
3.85	6.90516	65.7748	250.253
3.9	6.90238	65.7202	247.48
3.95	6.89617	65.8513	247.89
4	6.89934	65.8656	248.523
4.05	6.90003	65.9233	249.425
4.1	6.90276	65.9118	249.276
4.15	6.89125	66.0332	247.947
4.2	6.89589	66.0381	250.022
4.25	6.89516	66.139	247.898
4.3	6.89705	66.142	248.137
4.35	6.90259	66.1552	248.82
4.4	6.89776	66.1953	250.264
4.45	6.90025	66.2578	247.887
4.5	6.89194	66.3314	249.071
4.55	6.90189	66.2642	250.355
4.6	6.89621	66.3639	246.817
4.65	6.8924	66.3943	249.976
4.7	6.89644	66.4123	247.546
4.75	6.90374	66.501	248.971
4.8	6.8982	66.5095	247.287
4.85	6.89635	66.5731	247.977
4.9	6.90006	66.5821	250.087
4.95	6.90365	66.6886	246.612
5	6.89678	66.6763	250.321
5.05	6.8997	66.7549	248.607
5.1	6.89885	66.855	248.648
5.15	6.9004	66.9221	249.466
5.2	6.89924	66.9746	249.783
5.25	6.88986	66.9965	249.622
5.3	6.90075	67.0515	248.188
5.35	6.91065	67.0574	250.472
5.4	6.89088	67.1178	246.775
5.45	6.90834	67.126	250.198
5.5	6.89928	67.1865	248.675
5.55	6.89505	67.1864	249.267
5.6	6.90378	67.2574	247.549
5.65	6.90151	67.2764	248.917
5.7	6.89265	67.3273	250.309
5.75	6.90217	67.3552	245.772
5.8	6.90643	67.39	249.371
5.85	6.89404	67.4454	248.085
5.9	6.8947	67.4829	248.946
5.95	6.8978	67.5162	248.198
6	6.89644	67.5815	248.004
6.05	6.90343	67.5956	250.314
6.1	6.89369	67.6831	246.517
6.15	6.89652	67.6954	249.186
6.2	6.89506	67.7333	248.272
6.25	6.90374	67.7298	250.262
6.3	6.89792	67.8561	248.013
6.35	6.89638	67.8613	248.522
6.4	6.89687	67.8973	250.939
6.45	6.90088	67.9384	246.51
6.5	6.89533	67.9522	248.312
6.55	6.89815	67.9728	247.701
6.6	6.88791	67.9745	249.551
6.65	6.90287	68.0601	249.435
6.7	6.9019	68.0834	246.094
6.75	6.90782	68.1628	250.411
6.8	6.89384	68.1758	247.494
6.85	6.90396	68.2222	248.188
6.9	6.89597	68.2734	248.516
6.95	6.89552	68.2437	246.384
7	6.89515	68.3087	249.464
7.05	6.89854	68.458	247.799
7.1	6.90703	68.4252	249.406
7.15	6.89474	68.4755	247.587
7.2	6.90003	68.4707	246.526
7.25	6.90193	68.4993	249.699
7.3	6.88465	68.5613	247.696
7.35	6.88622	68.6007	248.337
7.4	6.8907	68.6369	248.173
7.45	6.89901	68.6716	246.116
7.5	6.89908	68.73	246.43
7.55	6.90326	68.7723	247.418
7.6	6.89818	68.7804	246.244
7.65	6.89331	68.8239	249.268
7.7	6.89743	68.8393	246.187
7.75	6.89813	68.9028	247.82
7.8	6.89907	68.9341	248.16
7.85	6.89516	68.9864	245.521
7.9	6.902	69.0054	247.273
7.95	6.89792	69.0574	248.641
8	6.90577	69.0644	248.519
8.05	6.8975	69.1474	249.062
8.1	6.89503	69.158	246.6
8.15	6.89513	69.2226	246.828
8.2	6.89747	69.2878	247.842
8.25	6.89684	69.2793	247.652
8.3	6.89979	69.3092	249.033
8.35	6.89503	69.381	248.04
8.4	6.8996	69.4212	248.371
8.45	6.8925	69.4881	247.83
8.5	6.88562	69.425	247.406
8.55	6.89471	69.5053	248.996
8.6	6.8993	69.5522	247.31
8.65	6.89193	69.5666	248.522
8.7	6.88921	69.621	247.691
8.75	6.89349	69.6828	247.495
8.8	6.89519	69.6927	248.691
8.85	6.90158	69.7168	248.453
8.9	6.89271	69.7486	247.297
8.95	6.89317	69.7461	248.156
9	6.90672	69.8381	246.969
9.05	6.90596	69.7818	248.874
9.1	6.89106	69.8653	249.331
9.15	6.88758	69.9468	247.704
9.2	6.89203	70.0018	247.043
9.25	6.89785	69.9992	246.42
9.3	6.89639	70.0065	248.654
9.35	6.89338	70.0564	249.186
9.4	6.90327	70.0924	248.022
9.45	6.89153	70.0829	248.978
9.5	6.90034	70.2025	244.723
9.55	6.89118	70.1906	248.824
9.6	6.89666	70.2389	248.761
9.65	6.89754	70.2436	248.478
9.7	6.89835	70.2805	249.149
9.75	6.89626	70.3403	246.21
9.8	6.89781	70.3771	249.271
9.85	6.89844	70.3919	247.758
9.9	6.89886	70.4224	247.491
9.95	6.90354	70.4506	248.777
10	6.8887	70.4609	245.545
10.05	6.90127	70.513	246.497
10.1	6.88826	70.5382	248.464
10.15	6.89774	70.5539	248.093
10.2	6.8946	70.5782	249.832
10.25	6.89763	70.6756	246.532
10.3	6.89767	70.6242	247.233
10.35	6.89962	70.7081	247.797
10.4	6.89429	70.7493	247.61
10.45	6.89412	70.7365	249.3
10.5	6.90085	70.7881	247.034
10.55	6.89481	70.8418	247.745
10.6	6.89325	70.9395	247.253
10.65	6.90235	70.895	248.311
10.7	6.90011	70.9402	250.018
10.75	6.90465	70.8906	247.247
10.8	6.90259	71.0092	248.152
10.85	6.89478	71.0314	248.191
10.9	6.89258	71.096	248.351
10.95	6.90025	71.1263	249.621
11	6.89916	71.1855	247.205
11.05	6.89932	71.1894	246.97
11.1	6.8866	71.198	247.3
11.15	6.90408	71.2912	247.423
11.2	6.89245	71.2785	249.029
11.25	6.89894	71.3407	247.052
11.3	6.88956	71.3427	247.411
11.35	6.89446	71.3157	248.239
11.4	6.89973	71.5183	245.753
11.45	6.89979	71.4506	248.475
11.5	6.88905	71.4474	249.62
11.55	6.89617	71.4874	247.999
11.6	6.89457	71.5486	248.027
11.65	6.89537	71.5903	247.417
11.7	6.88905	71.686	245.911
11.75	6.90413	71.6428	247.74
11.8	6.89938	71.6739	248.339
11.85	6.89028	71.6627	249.099
11.9	6.89938	71.7161	247.35
11.95	6.90507	71.8139	247.76
12	6.90359	71.8046	248.142
12.05	6.88769	71.8045	245.735
12.1	6.89945	71.8487	248.025
12.15	6.90699	71.848	249.148
12.2	6.88771	71.94	248.371
12.25	6.9036	71.9921	249.088
12.3	6.90372	71.9936	247.269
12.35	6.89793	72.0087	248.715
12.4	6.90771	72.1588	246.709
12.45	6.89133	72.0739	246.398
12.5	6.88854	72.0181	249.591
12.55	6.90323	72.0811	246.909
12.6	6.89128	72.1537	248.906
12.65	6.89315	72.1735	248.095
12.7	6.90309	72.2324	245.017
12.75	6.9042	72.2791	247.214
12.8	6.90433	72.2949	249.05
12.85	6.90257	72.3791	247.803
12.9	6.89073	72.3111	248.651
12.95	6.90223	72.4045	247.865
13	6.89902	72.4685	247.25
13.05	6.90181	72.5355	246.597
13.1	6.89245	72.4787	245.292
13.15	6.89979	72.5262	247.902
13.2	6.90441	72.5354	248.698
13.25	6.89855	72.5829	247.863
13.3	6.90212	72.5306	248.565
13.35	6.89804	72.609	246.5
13.4	6.90364	72.6719	248.212
13.45	6.90208	72.731	247.728
13.5	6.90891	72.7487	245.78
13.55	6.90336	72.7793	247.98
13.6	6.8958	72.8309	247.306
13.65	6.8896	72.7375	245.17
13.7	6.90592	72.804	246.63
13.75	6.90429	72.8198	245.627
13.8	6.88443	72.9074	245.387
13.85	6.89415	72.9368	248.035
13.9	6.89104	72.9781	247.239
13.95	6.89936	72.9612	247.548
14	6.90094	72.9092	249.179
14.05	6.90166	73.0729	245.796
14.1	6.88845	73.0616	248.075
14.15	6.89976	73.1146	247.466
14.2	6.90114	73.1389	244.981
14.25	6.89687	73.092	246.97
14.3	6.90023	73.1942	246.067
14.35	6.89666	73.1956	246.219
14.4	6.89944	73.2271	248.914
14.45	6.89788	73.2973	246.593
14.5	6.8973	73.3203	247.56
14.55	6.90291	73.3504	249.576
14.6	6.89953	73.3364	247.293
14.65	6.88926	73.401	247.999
14.7	6.89352	73.4553	246.665
14.75	6.89771	73.4712	246.268
14.8	6.89896	73.4667	247.171
14.85	6.89795	73.5261	247.194
14.9	6.90414	73.612	244.571
14.95	6.89367	73.5998	246.125
15	6.90083	73.6358	245.742
15.05	6.89459	73.6718	245.402
15.1	6.89878	73.6101	246.383
15.15	6.88772	73.6736	246.394
15.2	6.90237	73.7626	245.061
15.25	6.89544	73.7701	247.612
15.3	6.89234	73.7564	247.354
15.35	6.89533	73.841	245.592
15.4	6.90299	73.8491	248.683
15.45	6.89439	73.8646	247.034
15.5	6.90313	73.91	247.176
15.55	6.89177	73.9791	248.775
15.6	6.90883	74.0286	246.4
15.65	6.89596	73.9687	248.002
15.7	6.89372	74.0576	247.831
15.75	6.90538	74.1591	246.573
15.8	6.90693	74.1269	247.673
15.85	6.89202	74.2355	246.924
15.9	6.90056	74.1404	245.425
15.95	6.89594	74.1628	246.796
16	6.89787	74.1353	246.958
16.05	6.89569	74.16	244.701
16.1	6.89534	74.2184	247.398
16.15	6.90304	74.2071	246.603
16.2	6.8988	74.2354	245.917
16.25	6.89692	74.2093	247.039
16.3	6.9013	74.2786	247.034
16.35	6.90869	74.2563	246.671
16.4	6.89788	74.3312	248.967
16.45	6.90203	74.4034	248.05
16.5	6.90475	74.2985	246.898
16.55	6.90418	74.3243	248.693
16.6	6.89488	74.4375	246.7
16.65	6.89939	74.4481	247.708
16.7	6.8997	74.4802	246.824
16.75	6.89988	74.3827	244.711
16.8	6.91147	74.5181	247.399
16.85	6.90352	74.4528	246.939
16.9	6.89593	74.5053	244.581
16.95	6.90308	74.5598	246.821
17	6.90255	74.5605	246.887
17.05	6.90388	74.6138	245.229
17.1	6.90363	74.6634	248.115
17.15	6.89998	74.5596	246.986
17.2	6.90283	74.7693	246.889
17.25	6.89351	74.6737	248.819
17.3	6.88517	74.6302	247.779
17.35	6.89688	74.7552	247.808
17.4	6.89358	74.7707	249.046
17.45	6.89469	74.7936	247.612
17.5	6.89301	74.8365	247.835
17.55	6.89287	74.8931	247.562
17.6	6.89764	74.9047	244.668
17.65	6.90249	74.9512	246.521
17.7	6.89557	74.9765	245.976
17.75	6.89631	74.9755	245.018
17.8	6.90551	74.9856	248.401
17.85	6.90671	74.9785	247.291
17.9	6.90057	74.9809	246.172
17.95	6.90465	74.9426	249.293
18	6.90316	75.104	247.862
18.05	6.89427	75.0206	247.097
18.1	6.89559	75.1722	248.199
18.15	6.91358	75.1251	247.082
18.2	6.90059	75.1955	247.144
18.25	6.90969	75.1251	248.077
18.3	6.89649	75.293	245.546
18.35	6.90456	75.2191	247.305
18.4	6.90521	75.2332	248.035
18.45	6.8983	75.3123	247.07
18.5	6.90339	75.2604	246.897
18.55	6.89705	75.3429	247.67
18.6	6.90193	75.3754	246.953
18.65	6.89903	75.3511	247.444
18.7	6.8993	75.491	246.911
18.75	6.90183	75.483	245.376
18.8	6.89786	75.5021	247.737
18.85	6.89527	75.5038	246.518
18.9	6.90137	75.5783	244.593
18.95	6.89946	75.5561	247.61
19	6.8996	75.5849	246.974
19.05	6.9091	75.6407	244.988
19.1	6.90158	75.6718	249.256
19.15	6.90628	75.6826	248.025
19.2	6.90296	75.7028	247.313
19.25	6.90165	75.7153	249.516
19.3	6.90083	75.735	247.227
19.35	6.89542	75.7499	247.901
19.4	6.89902	75.9114	248.184
19.45	6.89568	75.8462	245.048
19.5	6.90099	75.8563	247.182
19.55	6.89774	75.9544	246.871
19.6	6.89913	75.9278	244.517
19.65	6.89161	75.994	245.436
19.7	6.89736	76.0013	245.567
19.75	6.90332	75.9826	245.214
19.8	6.90926	76.1163	248.349
19.85	6.8944	76.1136	246.384
19.9	6.89989	76.1101	245.719
19.95	6.89903	76.2199	248.496
20	6.89849	76.1368	247.286
20.05	6.90194	76.2133	246.49
20.1	6.89967	76.3153	249.049
20.15	6.90017	76.2666	248.584
20.2	6.91045	76.269	246.441
20.25	6.90776	76.2756	248.362
20.3	6.89558	76.3656	245.913
20.35	6.89813	76.3356	247.616
20.4	6.89753	76.3288	247.72
20.45	6.90134	76.4116	245.811
20.5	6.8999	76.3861	246.011
20.55	6.90823	76.4828	247.446
20.6	6.90782	76.4523	245.501
20.65	6.90181	76.4833	249.614
20.7	6.90346	76.5414	247.297
20.75	6.89814	76.5839	247.335
20.8	6.90252	76.6173	249.319
20.85	6.9035	76.5946	247.526
20.9	6.90592	76.6357	248.207
20.95	6.90133	76.6505	247.819
21	6.90803	76.6951	245.872
21.05	6.90248	76.7299	246.212
21.1	6.89515	76.7507	246.873
21.15	6.8987	76.7818	245.885
21.2	6.90145	76.7853	249.444
21.25	6.8949	76.7863	246.579
21.3	6.89974	76.9443	246.895
21.35	6.89851	76.7819	248.406
21.4	6.90015	76.8472	247.809
21.45	6.90292	76.9013	247.586
21.5	6.90793	76.9195	247.53
21.55	6.90235	76.9366	244.989
21.6	6.90724	77.0278	246.247
21.65	6.9018	77.0513	246.996
21.7	6.91021	77.0689	244.979
21.75	6.90097	77.071	247.165
21.8	6.89597	77.1035	247.426
21.85	6.91575	77.1304	245.22
21.9	6.90332	77.1333	249.147
21.95	6.9022	77.1875	247.045
22	6.90151	77.116	247.156
22.05	6.90594	77.1158	249.229
22.1	6.90618	77.146	247.225
22.15	6.89855	77.2519	246.848
22.2	6.90139	77.2209	248.075
22.25	6.90336	77.2272	247.423
22.3	6.89873	77.2395	247.463
22.35	6.8976	77.2315	247.217
22.4	6.89975	77.3207	246.203
22.45	6.90123	77.3161	247.526
22.5	6.89715	77.37	247.184
22.55	6.90097	77.3932	245.356
22.6	6.91081	77.4517	248.332
22.65	6.90311	77.4106	246.908
22.7	6.8955	77.401	245.282
22.75	6.90392	77.3975	247.845
22.8	6.91187	77.4511	247.114
22.85	6.90884	77.4652	246.404
22.9	6.90147	77.5056	248.218
22.95	6.89878	77.519	247.635
23	6.89715	77.6148	245.988
23.05	6.90479	77.5477	247.991
23.1	6.90965	77.5309	247.576
23.15	6.90563	77.6128	246.559
23.2	6.90726	77.6099	248.158
23.25	6.91556	77.8221	246.728
23.3	6.90165	77.6864	245.52
23.35	6.90058	77.6566	248.749
23.4	6.89559	77.7424	246.473
23.45	6.91035	77.7069	246.734
23.5	6.90064	77.7637	247.767
23.55	6.90838	77.6552	247.105
23.6	6.90475	77.8026	247.333
23.65	6.90692	77.7841	248.778
23.7	6.89429	77.8435	246.193
23.75	6.90081	77.8318	246.913
23.8	6.90939	77.8456	248.309
23.85	6.90973	77.8945	246.668
23.9	6.89865	77.9331	247.242
23.95	6.89434	77.9586	246.971
24	6.90395	77.9863	245.299
24.05	6.90284	78.0001	246.447
24.1	6.89945	78.0359	246.886
24.15	6.89932	78.0725	244.651
24.2	6.8937	78.1352	246.458
24.25	6.91299	78.1434	245.961
24.3	6.90898	78.1752	244.187
24.35	6.90706	78.1387	246.864
24.4	6.90133	78.2448	246.482
24.45	6.90342	78.2251	244.665
24.5	6.90218	78.2589	245.794
24.55	6.89761	78.29	245.854
24.6	6.91211	78.3271	244.791
24.65	6.90078	78.3427	246.452
24.7	6.92282	78.3172	246.647
24.75	6.91282	78.4654	244.967
24.8	6.90189	78.3907	246.43
24.85	6.90123	78.4584	246.9
24.9	6.90789	78.4174	246.002
24.95	6.90603	78.4092	247.007
25	6.90353	78.486	248.024
25.05	6.89956	78.4183	246.137
25.1	6.90888	78.499	245.795
25.15	6.90399	78.5721	248.18
25.2	6.89884	78.5574	246.879
25.25	6.9096	78.5841	245.688
25.3	6.90594	78.5711	247.378
25.35	6.90713	78.6077	247.751
25.4	6.91063	78.6676	246.321
25.45	6.90301	78.6708	247.342
25.5	6.90051	78.6792	247.595
25.55	6.90201	78.7606	245.709
25.6	6.90563	78.7916	247.769
25.65	6.91261	78.8127	247.301
25.7	6.89162	78.7189	245.659
25.75	6.90524	78.8578	246.757
25.8	6.91086	78.8467	247.662
25.85	6.90632	78.8449	243.872
25.9	6.90087	78.8375	245.969
25.95	6.92272	78.9467	246.12
26	6.90553	78.93	243.667
26.05	6.90011	78.9983	245.86
26.1	6.90479	78.987	246.838
26.15	6.9012	79.0053	245.033
26.2	6.90731	79.0669	246.696
26.25	6.90332	79.0455	246.452
26.3	6.90284	79.0889	245.43
26.35	6.90336	79.0812	246.635
26.4	6.90289	79.124	247.286
26.45	6.90939	79.1754	246.463
26.5	6.89625	79.1756	247.437
26.55	6.89542	79.1975	246.806
26.6	6.90371	79.2293	245.787
26.65	6.89636	79.2484	246.216
26.7	6.89373	79.3536	247.586
26.75	6.90292	79.2693	246.306
26.8	6.91721	79.3047	247.089
26.85	6.90351	79.3421	248.116
26.9	6.91418	79.408	246.533
26.95	6.91306	79.3898	246.667
27	6.90208	79.4177	247.384
27.05	6.91147	79.4245	246.83
27.1	6.90322	79.486	246.31
27.15	6.90581	79.4319	247.57
27.2	6.90405	79.5017	246.887
27.25	6.90242	79.5313	243.948
27.3	6.92466	79.5044	247.091
27.35	6.90451	79.5916	245.015
27.4	6.91389	79.5901	243.864
27.45	6.90577	79.6622	245.614
27.5	6.90039	79.6347	246.195
27.55	6.91225	79.6609	244.635
27.6	6.90629	79.6261	247.177
27.65	6.90272	79.7181	246.535
27.7	6.90877	79.7241	245.439
27.75	6.90332	79.7295	246.586
27.8	6.89907	79.7627	247.891
27.85	6.90857	79.7257	246.43
27.9	6.89256	79.7552	244.714
27.95	6.90692	79.8343	248.435
28	6.90139	79.859	246.863
28.05	6.90344	79.8628	244.252
28.1	6.91833	79.9418	248.07
28.15	6.90278	79.9319	245.343
28.2	6.91493	79.7642	244.155
28.25	6.89935	79.9745	246.391
28.3	6.90422	79.8264	246.913
28.35	6.90629	80.0175	245.198
28.4	6.90361	80.0479	247.196
28.45	6.89661	80.0383	245.176
28.5	6.91401	80.0769	245.765
28.55	6.90406	80.2163	246.624
28.6	6.90504	80.1068	246.889
28.65	6.90819	80.1392	246.447
28.7	6.89713	80.1695	245.233
28.75	6.90209	80.1654	247.327
28.8	6.89925	80.1468	245.537
28.85	6.91993	80.3105	243.777
28.9	6.90519	80.2947	247.041
28.95	6.90256	80.2287	246.545
29	6.89967	80.3137	243.074
29.05	6.90269	80.3548	246.27
29.1	6.90226	80.3774	246.136
29.15	6.8926	80.4339	243.894
29.2	6.90162	80.3956	245.409
29.25	6.9176	80.4653	246.008
29.3	6.90228	80.4024	244.198
29.35	6.90391	80.4547	245.666
29.4	6.90339	80.4123	246.285
29.45	6.902	80.5372	244.068
29.5	6.90395	80.5026	247.108
29.55	6.91218	80.4858	246.244
29.6	6.9154	80.527	245.466
29.65	6.91396	80.5855	247.573
29.7	6.90878	80.5687	247.142
29.75	6.91881	80.63	245.598
29.8	6.8967	80.6714	246.819
29.85	6.90392	80.671	248.092
29.9	6.90484	80.6804	245.898
29.95	6.90185	80.6629	245.434
30	6.90824	80.724	247.843
30.05	6.90137	80.7148	246.254
30.1	6.91013	80.7551	243.083
30.15	6.90112	80.7519	245.475
30.2	6.90515	80.714	245.789
30.25	6.88746	80.747	243.726
30.3	6.91088	80.8117	246.352
30.35	6.90629	80.752	247.217
30.4	6.90772	80.7957	245.452
30.45	6.89978	80.7139	245.926
30.5	6.90011	80.8151	247.786
30.55	6.90445	81.0101	247.03
30.6	6.88265	80.7801	243.911
30.65	6.89373	80.8911	246.853
30.7	6.90606	80.7987	247.629
30.75	6.9081	80.9375	243.019
30.8	6.90921	80.8934	245.818
30.85	6.9072	80.9354	246.061
30.9	6.90295	80.8658	244.896
30.95	6.90576	80.9915	246.269
31	6.90654	80.9755	247.425
31.05	6.90225	81.0364	246.294
31.1	6.90919	81.0478	246.236
31.15	6.91086	81.0566	247.439
31.2	6.90707	81.0928	246.209
31.25	6.89475	81.0622	245.971
31.3	6.90747	81.0831	246.802
31.35	6.90386	81.1231	245.386
31.4	6.90645	81.1572	243.265
31.45	6.9029	81.1732	246.561
31.5	6.91099	81.1572	246.296
31.55	6.90995	81.1966	244.285
31.6	6.90694	81.228	247.412
31.65	6.89135	81.2908	246.3
31.7	6.90969	81.2111	245.162
31.75	6.90159	81.2585	245.939
31.8	6.9008	81.2624	247.731
31.85	6.91845	81.3193	246.739
31.9	6.91886	81.3477	242.672
31.95	6.90538	81.3719	245.908
32	6.90881	81.3483	245.008
32.05	6.90485	81.3721	244.316
32.1	6.91509	81.3609	247.223
32.15	6.9055	81.4238	246.914
32.2	6.90078	81.3853	245.326
32.25	6.90151	81.4512	246.505
32.3	6.92394	81.5247	247.37
32.35	6.91093	81.4915	246.153
32.4	6.90362	81.4775	245.036
32.45	6.90182	81.5677	247.972
32.5	6.9077	81.5593	247.018
32.55	6.91835	81.5915	244.704
32.6	6.90228	81.6223	246.379
32.65	6.92151	81.6468	245.309
32.7	6.90297	81.5898	243.67
32.75	6.90738	81.6834	246.117
32.8	6.90817	81.6646	246.383
32.85	6.89991	81.6846	244.588
32.9	6.90861	81.6963	245.756
32.95	6.90818	81.7474	246.536
33	6.89983	81.6961	246.098
33.05	6.90702	81.7532	243.064
33.1	6.90923	81.6792	245.971
33.15	6.90492	81.8106	245.833
33.2	6.90192	81.8125	243.79
33.25	6.90423	81.7364	247.589
33.3	6.91051	81.9857	246.761
33.35	6.91547	81.7794	245.41
33.4	6.90645	81.9103	246.226
33.45	6.89338	81.9163	247.267
33.5	6.8974	81.9868	246.65
33.55	6.90408	81.9569	243.026
33.6	6.90762	82.0357	245.41
33.65	6.91073	81.9934	245.81
33.7	6.91247	82.0197	244.974
33.75	6.90157	82.0925	246.111
33.8	6.90933	82.0522	246.602
33.85	6.90664	82.1126	246.941
33.9	6.9038	82.1314	242.741
33.95	6.91566	82.183	244.502
34	6.91128	82.1386	245.101
34.05	6.91097	82.1478	244.7
34.1	6.91415	82.1853	245.299
34.15	6.90773	82.2541	246.265
34.2	6.92566	82.2346	245.058
34.25	6.90881	82.2444	243.406
34.3	6.9168	82.2618	246.246
34.35	6.90608	82.2775	246.546
34.4	6.9025	82.2896	247.703
34.45	6.91677	82.3505	242.47
34.5	6.91069	82.3561	244.829
34.55	6.91816	82.3474	245.922
34.6	6.90261	82.3686	243.943
34.65	6.90634	82.3832	245.937
34.7	6.92444	82.4349	246.083
34.75	6.90449	82.4214	246.113
34.8	6.91672	82.4351	243.052
34.85	6.9052	82.4843	244.842
34.9	6.91142	82.4459	246.297
34.95	6.90572	82.5101	245.374
35	6.90751	82.517	246.008
35.05	6.90536	82.5825	245.677
35.1	6.90176	82.588	246.77
35.15	6.91006	82.5286	242.869
35.2	6.90738	82.6408	245.247
35.25	6.90227	82.629	245.17
35.3	6.90535	82.6175	245.157
35.35	6.89825	82.5833	245.847
35.4	6.90399	82.6116	246.808
35.45	6.90956	82.6937	245.602
35.5	6.90517	82.7093	243.451
35.55	6.91071	82.7627	245.785
35.6	6.90682	82.7277	246.651
35.65	6.89414	82.7264	245.089
35.7	6.90598	82.7709	244.953
35.75	6.90891	82.7991	245.821
35.8	6.91347	82.8164	244.613
35.85	6.90981	82.8412	244.203
35.9	6.90926	82.8516	245.68
35.95	6.89389	82.9182	246.459
36	6.90726	82.9748	245.355
36.05	6.90398	82.9504	242.087
36.1	6.91031	82.9493	246.788
36.15	6.90932	83.0306	247.209
36.2	6.90337	83.0012	245.474
36.25	6.91402	83.0126	245.22
36.3	6.91365	83.0482	246.889
36.35	6.9083	83.024	244.538
36.4	6.91263	83.0514	243.238
36.45	6.9113	83.0815	246.504
36.5	6.9109	83.1661	247.112
36.55	6.91181	83.131	245.963
36.6	6.90631	83.1124	242.353
36.65	6.92425	83.2865	245.102
36.7	6.90388	83.1429	245.667
36.75	6.9104	83.1953	243.752
36.8	6.90577	83.2109	245.231
36.85	6.90865	83.2806	246.192
36.9	6.91359	83.2092	245.031
36.95	6.91282	83.2877	244.031
37	6.89722	83.2768	246.486
37.05	6.90712	83.2642	246.886
37.1	6.91747	83.1744	244.666
37.15	6.90486	83.1824	243.414
37.2	6.9125	83.3252	245.919
37.25	6.89826	83.3159	246.608
37.3	6.91356	83.3402	245.181
37.35	6.91088	83.3796	243.249
37.4	6.91086	83.4047	245.076
37.45	6.90413	83.4297	245.408
37.5	6.90865	83.4827	243.834
37.55	6.91364	83.4999	246.006
37.6	6.90548	83.5244	247.364
37.65	6.91783	83.5337	244.981
37.7	6.90789	83.5533	243.487
37.75	6.90354	83.5381	245.722
37.8	6.90008	83.5812	245.168
37.85	6.9124	83.6415	244.699
37.9	6.91762	83.5746	247.022
37.95	6.91198	83.6669	248.153
38	6.89826	83.597	245.734
38.05	6.90316	83.6465	243.145
38.1	6.90801	83.6523	245.296
38.15	6.91452	83.6773	245.738
38.2	6.90807	83.6377	244.63
38.25	6.90982	83.7185	245.839
38.3	6.91119	83.7331	246.821
38.35	6.91135	83.766	246.575
38.4	6.9003	83.729	242.632
38.45	6.90837	83.791	245.956
38.5	6.91738	83.6951	246.236
38.55	6.90397	83.7941	244.839
38.6	6.9164	83.8317	246.278
38.65	6.92793	83.9081	247.676
38.7	6.90536	83.8283	246.001
38.75	6.90817	83.8948	245.22
38.8	6.92089	83.8252	246.821
38.85	6.90301	83.8534	245.116
38.9	6.90837	83.8971	243.765
38.95	6.91704	83.8997	246.347
39	6.90813	83.8526	246.561
39.05	6.90677	83.9236	244.566
39.1	6.90925	83.9159	245.954
39.15	6.90821	83.9551	248.316
39.2	6.89905	83.9372	245.474
39.25	6.914	83.9958	245.233
39.3	6.91282	83.9799	247.276
39.35	6.90784	84.0174	246.27
39.4	6.90512	84.0115	243.397
39.45	6.90618	83.9605	245.335
39.5	6.91036	84.0169	247.247
39.55	6.90709	83.9986	245.49
39.6	6.91728	84.0756	244.972
39.65	6.90798	84.0836	246.206
39.7	6.91332	84.0766	246.515
39.75	6.90667	84.0767	243.803
39.8	6.90486	84.0764	244.379
39.85	6.91176	84.1187	246.676
39.9	6.91069	84.1175	244.906
39.95	6.91148	84.2034	244.804
40	6.91445	84.1414	245.384
40.05	6.91257	84.1474	244.693
40.1	6.908	84.1841	244.269
40.15	6.90765	84.1977	244.828
40.2	6.90966	84.233	246.65
40.25	6.91017	84.2312	246.63
40.3	6.90175	84.2619	242.754
40.35	6.91002	84.2614	244.913
40.4	6.92548	84.2884	246.211
40.45	6.91061	84.2694	245.553
40.5	6.91852	84.3217	243.352
40.55	6.90716	84.3135	244.161
40.6	6.90711	84.3761	245.5
40.65	6.90842	84.331	244.15
40.7	6.91149	84.372	244.582
40.75	6.90535	84.4281	246.316
40.8	6.91641	84.3906	244.579
40.85	6.90132	84.3257	243.873
40.9	6.91347	84.4282	245.425
40.95	6.91243	84.4204	245.979
41	6.9088	84.4644	245.698
41.05	6.91471	84.4895	241.956
41.1	6.91338	84.4912	244.941
41.15	6.90272	84.5259	247.383
41.2	6.91118	84.404	245.996
41.25	6.92471	84.5844	244.154
41.3	6.90768	84.5204	245.58
41.35	6.91071	84.5601	246.381
41.4	6.8994	84.6279	243.156
41.45	6.91924	84.5231	245.178
41.5	6.90323	84.6608	246.555
41.55	6.91443	84.6232	244.353
41.6	6.91282	84.685	246.257
41.65	6.90429	84.6407	246.128
41.7	6.91018	84.7054	246.253
41.75	6.90572	84.6598	243.328
41.8	6.91347	84.6665	244.899
41.85	6.91399	84.7199	245.799
41.9	6.90817	84.7541	244.891
41.95	6.90846	84.7282	245.925
42	6.90204	84.8077	245.565
42.05	6.92021	84.8611	244.419
42.1	6.91804	84.9253	243.513
42.15	6.90709	84.8125	246.976
42.2	6.90652	84.8333	247.719
42.25	6.9198	84.8773	246.225
42.3	6.91639	84.8769	242.618
42.35	6.90905	84.9177	244.041
42.4	6.90231	84.9141	245.807
42.45	6.91402	84.9729	245.81
42.5	6.9151	85.0095	243.796
42.55	6.92079	84.9608	243.734
42.6	6.92157	85.006	244.734
42.65	6.90467	84.9528	245.165
42.7	6.91012	85.0518	244.716
42.75	6.90995	85.099	244.748
42.8	6.91055	85.0669	245.354
42.85	6.90702	85.1751	244.135
42.9	6.91202	85.0933	245.91
42.95	6.89488	85.0374	246.494
43	6.90057	85.0615	246.841
43.05	6.9155	85.1976	243.154
43.1	6.91545	85.07	245.063
43.15	6.89299	85.1572	246.132
43.2	6.91069	85.1865	246.149
43.25	6.90552	85.2074	242.59
43.3	6.92213	85.1983	243.526
43.35	6.90905	85.1912	246.203
43.4	6.91403	85.2908	244.367
43.45	6.90568	85.3489	244.584
43.5	6.92076	85.2855	245.626
43.55	6.91687	85.2651	245.446
43.6	6.90709	85.2897	243.765
43.65	6.91309	85.4642	245.203
43.7	6.90876	85.4355	246.887
43.75	6.90881	85.3293	245.873
43.8	6.91133	85.3463	241.777
43.85	6.90332	85.3712	245.189
43.9	6.90783	85.3774	246.222
43.95	6.91036	85.4112	247.032
44	6.91653	85.4779	242.871
44.05	6.91705	85.4401	243.825
44.1	6.90832	85.4	245.529
44.15	6.91211	85.4568	244.837
44.2	6.9052	85.5254	244.598
44.25	6.91512	85.6228	246.102
44.3	6.90112	85.5642	244.736
44.35	6.91742	85.6126	243.011
44.4	6.90778	85.5593	245.258
44.45	6.91163	85.5331	246.212
44.5	6.92179	85.6914	246.306
44.55	6.90776	85.6477	242.949
44.6	6.91234	85.6462	244.261
44.65	6.91429	85.6193	245.07
44.7	6.9131	85.6965	245.041
44.75	6.91655	85.6529	245.86
44.8	6.90995	85.7267	245.786
44.85	6.91379	85.6889	244.935
44.9	6.90616	85.7341	243.407
44.95	6.91408	85.7746	245.264
45	6.90601	85.7974	245.608
45.05	6.91408	85.7806	246.116
45.1	6.91465	85.8304	242.326
45.15	6.91897	85.828	245.468
45.2	6.90902	85.9154	245.464
45.25	6.90732	85.7074	246.235
45.3	6.90632	85.8703	242.199
45.35	6.91704	85.9357	245.094
45.4	6.91252	85.895	246.373
45.45	6.91021	85.8967	246.783
45.5	6.91112	85.8615	241.263
45.55	6.91126	85.9273	244.469
45.6	6.93073	85.8898	246.147
45.65	6.90699	85.9011	246.141
45.7	6.90922	85.921	242.353
45.75	6.90808	85.9729	244.219
45.8	6.90912	86.0001	245.71
45.85	6.91383	85.9546	245.074
45.9	6.92177	86.0223	243.315
45.95	6.90585	86.0765	243.481
46	6.91306	86.0369	245.502
46.05	6.91219	86.0695	244.244
46.1	6.91518	86.0579	246.012
46.15	6.91314	86.116	245.738
46.2	6.91313	86.1059	245.528
46.25	6.91177	86.1691	243.097
46.3	6.91748	86.1706	245.086
46.35	6.90657	86.1119	246.022
46.4	6.90945	86.157	245.953
46.45	6.90789	86.1094	242.591
46.5	6.90589	86.1819	244.618
46.55	6.90765	86.2135	245.656
46.6	6.92071	86.3375	244.747
46.65	6.91303	86.1774	244.493
46.7	6.90791	86.212	243.965
46.75	6.89999	86.2544	245.815
46.8	6.90955	86.2363	244.045
46.85	6.90316	86.2428	246.49
46.9	6.91086	86.2919	245.457
46.95	6.91951	86.2873	245.387
47	6.9147	86.427	242.752
47.05	6.90679	86.313	245.18
47.1	6.90834	86.31	245.754
47.15	6.90838	86.3134	245.519
47.2	6.90986	86.4035	242.096
47.25	6.90946	86.35	245.108
47.3	6.90954	86.3853	246.422
47.35	6.91327	86.4001	245.989
47.4	6.91357	86.3887	242.846
47.45	6.91593	86.3339	244.618
47.5	6.90796	86.4127	245.132
47.55	6.91725	86.4346	244.754
47.6	6.90657	86.3879	243.818
47.65	6.91106	86.3562	244.515
47.7	6.91142	86.4357	245.232
47.75	6.91115	86.4661	244.422
47.8	6.91498	86.4343	245.642
47.85	6.9147	86.4093	245.034
47.9	6.91163	86.4563	245.896
47.95	6.90966	86.4427	242.523
48	6.9126	86.553	244.791
48.05	6.90761	86.4251	245.52
48.1	6.9122	86.4887	246.182
48.15	6.91743	86.4775	243.39
48.2	6.9063	86.4722	244.71
48.25	6.90238	86.5494	245.255
48.3	6.91031	86.5841	245.976
48.35	6.90892	86.5087	242.298
48.4	6.91796	86.5334	245.381
48.45	6.90848	86.5298	245.804
48.5	6.90891	86.5626	246.158
48.55	6.91095	86.5868	243.162
48.6	6.90904	86.6228	245.096
48.65	6.9087	86.6312	245.598
48.7	6.90953	86.6217	246.731
48.75	6.90834	86.624	242.607
48.8	6.91633	86.6193	244.289
48.85	6.91743	86.7099	245.944
48.9	6.91818	86.7133	245.861
48.95	6.92157	86.709	243.632
49	6.90441	86.7355	244.023
49.05	6.90782	86.7329	246.444
49.1	6.90842	86.6959	246.255
49.15	6.90818	86.7555	241.984
49.2	6.90925	86.7515	245.031
49.25	6.90704	86.8473	245.381
49.3	6.91045	86.8049	245.985
49.35	6.9099	86.8173	241.448
49.4	6.90975	86.7964	244.13
49.45	6.90385	86.7603	244.966
49.5	6.90939	86.8137	244.173
49.55	6.90352	86.8467	242.835
49.6	6.91979	86.9434	243.168
49.65	6.91057	86.9228	244.147
49.7	6.89917	86.9103	245.202
49.75	6.90578	86.9415	244.326
49.8	6.91281	86.9263	242.08
49.85	6.91741	86.9667	244.268
49.9	6.90353	86.9232	245.442
49.95	6.90535	86.9597	245.412
50	6.91437	86.8713	241.419
50.05	6.90343	86.971	245.34
50.1	6.91859	87.0331	245.638
50.15	6.91097	87.1179	244.294
50.2	6.91354	87.0533	242.443
50.25	6.91319	87.0536	244.173
50.3	6.90519	87.1203	243.272
50.35	6.90472	87.0688	244.796
50.4	6.91837	87.1232	244.829
50.45	6.90903	87.0229	243.954
50.5	6.91544	87.1497	244.221
50.55	6.90702	87.1117	245.632
50.6	6.91881	87.1057	243.583
50.65	6.92032	87.2044	245.855
50.7	6.916	87.2045	246.723
50.75	6.91868	87.1914	244.87
50.8	6.91554	87.2253	242.938
50.85	6.90909	87.2026	245.311
50.9	6.91149	87.2054	246.596
50.95	6.90428	87.2527	245.569
51	6.91285	87.2778	242.117
51.05	6.91526	87.3374	245.145
51.1	6.91394	87.2816	245.149
51.15	6.91442	87.3073	245.576
51.2	6.91829	87.3449	243.312
51.25	6.90474	87.3799	246.414
51.3	6.91301	87.3273	246.341
51.35	6.90376	87.3078	246.133
51.4	6.90283	87.3755	243.24
51.45	6.90948	87.3856	244.561
51.5	6.91062	87.4177	245.605
51.55	6.91503	87.4329	245.923
51.6	6.90757	87.4071	242.944
51.65	6.90703	87.4198	243.988
51.7	6.91669	87.5101	244.979
51.75	6.9091	87.4784	245.446
51.8	6.91345	87.5356	242.017
51.85	6.9137	87.4829	244.456
51.9	6.90912	87.499	245.105
51.95	6.91315	87.4977	246.407
52	6.91925	87.627	241.813
52.05	6.91225	87.5403	245.334
52.1	6.92856	87.569	245.419
52.15	6.92042	87.5778	245.812
52.2	6.91705	87.5481	242.774
52.25	6.90739	87.5337	244.351
52.3	6.91163	87.6372	245.397
52.35	6.91414	87.697	244.272
52.4	6.92048	87.6185	242.435
52.45	6.90276	87.654	245.102
52.5	6.91073	87.668	244.481
52.55	6.91403	87.6919	244.123
52.6	6.91166	87.6934	245.285
52.65	6.9036	87.8322	242.599
52.7	6.92476	87.8142	243.019
52.75	6.9139	87.7504	246.299
52.8	6.91209	87.7752	246.698
52.85	6.92297	87.8116	241.575
52.9	6.91093	87.8094	244.184
52.95	6.91242	87.7577	245.427
53	6.90783	87.7787	245.4
53.05	6.90302	87.8059	243.027
53.1	6.91426	87.8129	244.141
53.15	6.90132	87.994	244.321
53.2	6.91363	87.8775	244.489
53.25	6.9166	87.8605	243.45
53.3	6.9072	87.8523	244.375
53.35	6.90925	87.8772	243.578
53.4	6.92249	87.9306	245.132
53.45	6.91227	87.9442	244.561
53.5	6.90241	87.9046	245.735
53.55	6.92151	87.9496	243.861
53.6	6.90927	87.9668	245.094
53.65	6.90578	87.9759	244.167
53.7	6.915	88.0203	244.228
53.75	6.90909	87.9439	242.764
53.8	6.92074	88.0146	245.826
53.85	6.92453	87.9889	245.662
53.9	6.91828	87.9986	242.927
53.95	6.90565	87.9927	244.064
54	6.90376	88.0036	245.973
54.05	6.90587	88.0942	245.914
54.1	6.91097	88.0696	243.258
54.15	6.90691	88.0702	243.355
54.2	6.9158	88.1624	246.162
54.25	6.90489	88.0731	245.542
54.3	6.91589	88.0724	243.831
54.35	6.90517	88.1449	243.404
54.4	6.9082	88.1293	245.018
54.45	6.92661	88.2251	243.999
54.5	6.90928	88.1631	245.069
54.55	6.91944	88.2182	245.276
54.6	6.91879	88.1995	244.421
54.65	6.91612	88.1994	242.927
54.7	6.91961	88.2495	245.519
54.75	6.9083	88.2606	245.725
54.8	6.91322	88.2497	244.799
54.85	6.90986	88.267	243.195
54.9	6.90918	88.2516	245.607
54.95	6.90869	88.2405	245.137
55	6.90554	88.3238	245.198
55.05	6.91394	88.3705	242.059
55.1	6.91749	88.3838	245.636
55.15	6.91712	88.3647	246.234
55.2	6.92264	88.3284	244.293
55.25	6.91945	88.4692	242.224
55.3	6.90661	88.3819	246.253
55.35	6.91033	88.3801	246.173
55.4	6.92383	88.423	245.708
55.45	6.91437	88.4828	242.341
55.5	6.9105	88.4135	246.874
55.55	6.90338	88.4442	246.626
55.6	6.90665	88.4917	245.469
55.65	6.91677	88.4774	242.685
55.7	6.91435	88.5241	244.821
55.75	6.91472	88.5736	244.519
55.8	6.91123	88.518	245.738
55.85	6.91783	88.5678	245.621
55.9	6.90984	88.514	244.162
55.95	6.90963	88.514	245.056
56	6.91179	88.595	244.465
56.05	6.92342	88.569	246.22
56.1	6.91526	88.5633	246.048
56.15	6.90558	88.5064	245.198
56.2	6.91076	88.6057	242.738
56.25	6.91852	88.6226	246.679
56.3	6.90605	88.6398	246.154
56.35	6.90352	88.6428	246.746
56.4	6.91348	88.6123	242.49
56.45	6.91611	88.701	243.752
56.5	6.90926	88.6594	246.127
56.55	6.92272	88.7155	245.727
56.6	6.92126	88.8274	241.993
56.65	6.91398	88.741	244.561
56.7	6.91656	88.7237	245.685
56.75	6.90724	88.7232	245.508
56.8	6.91107	88.7219	242.121
56.85	6.91763	88.7671	245.28
56.9	6.92594	88.7796	245.686
56.95	6.89837	88.6334	245.836
57	6.91042	88.8062	243.091
57.05	6.9131	88.8248	243.853
57.1	6.90899	88.8299	245.052
57.15	6.91221	88.7961	245.299
57.2	6.90847	88.79	243.361
57.25	6.90853	88.8309	244.566
57.3	6.90885	88.9038	244.816
57.35	6.91422	88.8898	244.116
57.4	6.91024	88.9111	243.299
57.45	6.91923	88.9117	244.539
57.5	6.90114	88.8867	245.177
57.55	6.91242	88.9201	244.95
57.6	6.91197	88.9589	243.623
57.65	6.90515	88.8659	244.291
57.7	6.91749	88.9598	245.518
57.75	6.90245	88.9332	245.286
57.8	6.90624	88.994	244.318
57.85	6.91809	88.9315	244.304
57.9	6.91119	89.0259	245.493
57.95	6.91658	89.0111	244.403
58	6.9097	89.0472	245.689
58.05	6.91204	89.085	244.771
58.1	6.90964	88.9973	245.116
58.15	6.91264	89.023	243.305
58.2	6.90741	89.0295	245.274
58.25	6.92628	88.9945	245.97
58.3	6.91466	88.9865	245.835
58.35	6.91881	88.9859	242.481
58.4	6.91555	88.9889	245.342
58.45	6.90636	89.029	246.13
58.5	6.91275	89.0247	245.479
58.55	6.91784	88.9959	242.848
58.6	6.9066	89.0067	245.634
58.65	6.89665	89.0014	245.654
58.7	6.91231	89.0373	245.781
58.75	6.91733	89.022	243.068
58.8	6.90969	89.0788	244.61
58.85	6.91519	89.0832	245.596
58.9	6.91002	89.0952	243.877
58.95	6.92696	89.1434	243.159
59	6.91275	89.095	244.868
59.05	6.9098	89.1219	244.595
59.1	6.92255	89.1218	244.722
59.15	6.9086	89.0996	244.52
59.2	6.9067	89.1349	243.615
59.25	6.91316	89.118	243.337
59.3	6.90979	89.0968	244.705
59.35	6.91998	89.1759	245.575
59.4	6.91878	89.1501	241.907
59.45	6.91239	89.1702	243.968
59.5	6.90616	89.1312	245.674
59.55	6.91312	89.1593	245.651
59.6	6.91479	89.1336	241.027
59.65	6.91376	89.1908	244.328
59.7	6.91624	89.1943	246.234
59.75	6.90663	89.1533	245.832
59.8	6.91034	89.1868	242.514
59.85	6.91023	89.2083	245.608
59.9	6.90758	89.2058	245.492
59.95	6.90571	89.2223	243.807
60	6.90859	89.2239	243.309
60.05	6.90963	89.2251	245.509
60.1	6.91038	89.2651	243.352
60.15	6.9206	89.2496	243.913
60.2	6.90577	89.2115	246.058
60.25	6.91359	89.2803	240.856
60.3	6.91324	89.2451	244.021
60.35	6.91346	89.3018	245.398
60.4	6.91794	89.3133	243.722
60.45	6.91661	89.3373	243.675
60.5	6.91292	89.3833	242.621
60.55	6.9096	89.3238	242.656
60.6	6.91345	89.4045	244.913
60.65	6.91477	89.3652	246.029
60.7	6.91824	89.3866	241.968
60.75	6.91733	89.3671	244.638
60.8	6.91986	89.3649	244.672
60.85	6.93256	89.458	243.779
60.9	6.91289	89.3774	244.091
60.95	6.91211	89.4095	242.492
61	6.91325	89.4672	243.772
61.05	6.90517	89.4339	245.425
61.1	6.91615	89.5214	246.217
61.15	6.91235	89.451	242.782
61.2	6.91189	89.504	245.285
61.25	6.92235	89.4524	245.529
61.3	6.91205	89.485	245.386
61.35	6.9132	89.5242	242.574
61.4	6.90895	89.5188	244.589
61.45	6.91655	89.5434	245.083
61.5	6.91886	89.585	244.274
61.55	6.90986	89.5006	243.38
61.6	6.913	89.5557	244.75
61.65	6.90835	89.5676	242.103
61.7	6.92011	89.6419	243.911
61.75	6.91628	89.6042	245.604
61.8	6.91718	89.6	242.029
61.85	6.91219	89.5952	244.278
61.9	6.91111	89.6234	243.513
61.95	6.91798	89.614	243.208
62	6.91331	89.6223	243.819
62.05	6.91116	89.6535	241.704
62.1	6.9087	89.5973	242.44
62.15	6.91804	89.7734	245.499
62.2	6.92234	89.7291	243.542
62.25	6.91575	89.7082	243.277
62.3	6.92155	89.68	243.086
62.35	6.92953	89.8569	242.313
62.4	6.90588	89.7089	245.362
62.45	6.92007	89.7403	244.96
62.5	6.92136	89.703	242.299
62.55	6.90801	89.7444	244.962
62.6	6.90193	89.7688	243.502
62.65	6.90153	89.7718	243.796
62.7	6.9182	89.8066	243.432
62.75	6.90064	89.7418	241.356
62.8	6.92158	89.831	243.115
62.85	6.92381	89.8084	245.418
62.9	6.91935	89.8211	243.748
62.95	6.91737	89.8255	242.317
63	6.91319	89.8821	243.28
63.05	6.91371	89.9031	243.306
63.1	6.91149	89.9316	244.76
63.15	6.91268	89.9352	245.416
63.2	6.92182	89.9158	241.991
63.25	6.91634	89.9001	243.355
63.3	6.91883	89.9448	244.606
63.35	6.90531	89.9516	244.173
63.4	6.89995	89.9606	244.009
63.45	6.91978	90.0441	241.64
63.5	6.91071	89.9731	242.83
63.55	6.91907	89.9887	244.11
63.6	6.91655	89.9903	244.019
63.65	6.91278	89.9845	244.548
63.7	6.91498	89.9908	241.522
63.75	6.92025	90.0032	243.351
63.8	6.91575	90.0079	243.541
63.85	6.91986	89.9551	243.646
63.9	6.91369	90.0466	244.425
63.95	6.91618	90.0527	241.049
64	6.91162	90.043	243.176
64.05	6.90922	90.0928	243.409
64.1	6.92104	90.032	243.486
64.15	6.91352	90.048	244.698
64.2	6.91559	89.9938	241.451
64.25	6.92066	90.116	243.648
64.3	6.90942	90.075	242.285
64.35	6.91701	90.1821	244.696
64.4	6.91959	90.0734	245.161
64.45	6.91578	90.1176	242.579
64.5	6.91201	90.0968	242.774
64.55	6.91388	90.1002	242.221
64.6	6.90534	90.1187	245.608
64.65	6.90591	90.1077	245.018
64.7	6.91901	90.1546	242.727
64.75	6.91872	90.1397	243.307
64.8	6.91123	90.167	242.375
64.85	6.91281	90.2009	244.953
64.9	6.90957	90.1342	244.955
64.95	6.91317	90.1757	242.796
65	6.90846	90.1692	242.461
65.05	6.9042	90.1654	241.982
65.1	6.91543	90.216	244.93
65.15	6.91229	90.2017	243.173
65.2	6.91451	90.274	243.846
65.25	6.90978	90.2533	242.591
65.3	6.92831	90.2494	243.257
65.35	6.91952	90.1895	245.452
65.4	6.91029	90.2713	244.46
65.45	6.9147	90.3218	242.761
65.5	6.91359	90.2721	243.397
65.55	6.9147	90.2397	243.124
65.6	6.91223	90.2865	245.165
65.65	6.91345	90.3708	244.632
65.7	6.92051	90.3659	242.894
65.75	6.90709	90.3923	242.58
65.8	6.9044	90.3717	242.513
65.85	6.91196	90.4271	244.148
65.9	6.9169	90.43	244.802
65.95	6.92538	90.4129	243.51
66	6.91507	90.4341	243.501
66.05	6.90587	90.4284	242.861
66.1	6.90874	90.4118	244.736
66.15	6.90563	90.43	244.752
66.2	6.91856	90.4535	242.268
66.25	6.91322	90.5089	243.146
66.3	6.91422	90.483	243.201
66.35	6.91608	90.487	245.394
66.4	6.91285	90.4853	244.164
66.45	6.91991	90.5159	242.209
66.5	6.91285	90.4554	242.517
66.55	6.91683	90.4798	242.839
66.6	6.91404	90.5286	244.367
66.65	6.91993	90.5432	243.891
66.7	6.91608	90.5499	243.071
66.75	6.92123	90.5198	242.061
66.8	6.91024	90.5707	243.206
66.85	6.90819	90.5596	243.872
66.9	6.92254	90.5897	243.238
66.95	6.9154	90.5677	243.647
67	6.90996	90.6097	241.281
67.05	6.92013	90.5993	242.768
67.1	6.91776	90.6401	243.5
67.15	6.91304	90.6163	244.244
67.2	6.91794	90.6371	244.269
67.25	6.91073	90.6082	241.781
67.3	6.92127	90.6381	243.697
67.35	6.92035	90.6644	244.844
67.4	6.90959	90.645	244.011
67.45	6.91555	90.6559	244.427
67.5	6.91735	90.7124	241.847
67.55	6.91378	90.685	243.621
67.6	6.91065	90.6986	243.448
67.65	6.91086	90.7071	244.038
67.7	6.91468	90.7143	245.3
67.75	6.89897	90.7189	241.153
67.8	6.91106	90.788	244
67.85	6.91706	90.7582	242.694
67.9	6.92642	90.7454	245.106
67.95	6.92141	90.7807	243.862
68	6.90438	90.7741	242.429
68.05	6.91115	90.8365	242.267
68.1	6.9117	90.799	243.596
68.15	6.90368	90.8128	245.292
68.2	6.92389	90.8324	243.656
68.25	6.90229	90.8027	242.946
68.3	6.91859	90.8141	241.451
68.35	6.9225	90.8622	243.76
68.4	6.91435	90.8233	244.862
68.45	6.91069	90.8422	243.7
68.5	6.9138	90.8821	242.933
68.55	6.91516	90.8676	243.84
68.6	6.91509	90.9029	242.473
68.65	6.90936	90.8821	245.359
68.7	6.911	90.9258	245.939
68.75	6.90386	90.9135	241.683
68.8	6.91905	90.8995	244.132
68.85	6.90892	90.904	243.687
68.9	6.92138	90.966	244.996
68.95	6.91027	90.9283	243.111
69	6.9139	90.8573	241.685
69.05	6.91817	90.9516	243.757
69.1	6.91906	90.9483	245.097
69.15	6.928	91.0132	244.257
69.2	6.9126	90.9858	243.308
69.25	6.91198	90.9654	241.383
69.3	6.91278	91.0002	242.541
69.35	6.91568	90.9919	244.807
69.4	6.90866	90.9971	244.893
69.45	6.91269	91.0155	243.013
69.5	6.92208	91.0484	241.164
69.55	6.90886	91.0291	242.363
69.6	6.91059	91.0166	243.829
69.65	6.91331	91.0372	243.557
69.7	6.917	91.0237	245.073
69.75	6.91317	90.9995	241.837
69.8	6.91995	91.0756	242.837
69.85	6.92193	91.0975	243.326
69.9	6.92199	91.1181	244.046
69.95	6.91764	91.1278	245.678
70	6.92401	91.1346	241.654
70.05	6.91223	91.1123	243.124
70.1	6.91585	91.1023	241.858
70.15	6.91183	91.116	245.261
70.2	6.90921	91.1272	245.234
70.25	6.90926	91.1388	241.414
70.3	6.91851	91.1497	244.173
70.35	6.91108	91.1526	242.022
70.4	6.91399	91.176	245.455
70.45	6.91535	91.1946	244.005
70.5	6.90393	91.1818	242.148
70.55	6.9211	91.2238	240.515
70.6	6.9046	91.1797	242.189
70.65	6.91108	91.2209	243.076
70.7	6.90615	91.2047	244.059
70.75	6.91764	91.2273	243.643
70.8	6.92671	91.2595	241.956
70.85	6.92003	91.2596	240.631
70.9	6.91348	91.249	242.653
70.95	6.8964	91.3327	242.566
71	6.90861	91.282	243.691
71.05	6.91871	91.2858	245.244
71.1	6.91879	91.2839	241.03
71.15	6.92489	91.3172	241.579
71.2	6.90607	91.3157	241.474
71.25	6.91562	91.3368	243.328
71.3	6.91302	91.3133	242.909
71.35	6.92205	91.3369	244.725
71.4	6.91109	91.3379	240.675
71.45	6.90969	91.3764	240.879
71.5	6.91972	91.3343	242.716
71.55	6.91843	91.3747	242.973
71.6	6.9147	91.3109	243.093
71.65	6.9097	91.3365	244.583
71.7	6.90905	91.3446	241.034
71.75	6.91599	91.3852	241.341
71.8	6.90269	91.4014	242.121
71.85	6.9172	91.3852	243.65
71.9	6.91693	91.3991	243.684
71.95	6.91631	91.4825	244.106
72	6.91801	91.4274	240.935
72.05	6.90461	91.3277	240.656
72.1	6.91357	91.4166	243.965
72.15	6.91239	91.3891	243.283
72.2	6.91529	91.398	243.51
72.25	6.90556	91.4018	244.777
72.3	6.92269	91.4259	240.945
72.35	6.91545	91.4018	243.87
72.4	6.93257	91.3453	242.49
72.45	6.90439	91.4062	244.81
72.5	6.90878	91.4664	242.913
72.55	6.91248	91.398	243.233
72.6	6.91052	91.4091	241.836
72.65	6.91805	91.5056	241.724
72.7	6.91755	91.3977	243.588
72.75	6.92606	91.4079	242.869
72.8	6.91291	91.4091	244.652
72.85	6.9125	91.4016	241.814
72.9	6.91089	91.449	244.418
72.95	6.9164	91.4512	241.405
73	6.91219	91.4261	244.698
73.05	6.90947	91.4758	244.962
73.1	6.90747	91.4678	242.03
73.15	6.91744	91.4336	244.575
73.2	6.91714	91.4091	243.042
73.25	6.9155	91.5035	244.024
73.3	6.90895	91.4917	244.994
73.35	6.92029	91.4705	241.361
73.4	6.90975	91.4602	244.565
73.45	6.90788	91.467	241.815
73.5	6.91882	91.4861	245.662
73.55	6.92171	91.4996	244.197
73.6	6.91636	91.484	241.934
73.65	6.90635	91.512	242.626
73.7	6.91277	91.501	242.525
73.75	6.91932	91.526	244.788
73.8	6.91111	91.5418	243.969
73.85	6.91627	91.4128	243.239
73.9	6.91387	91.483	241.869
73.95	6.90504	91.5211	242.188
74	6.9077	91.3922	244.602
74.05	6.91086	91.5702	243.611
74.1	6.91286	91.5575	243.7
74.15	6.91496	91.5869	241.487
74.2	6.91788	91.5913	243.306
74.25	6.91799	91.5968	243.122
74.3	6.91383	91.5867	245.013
74.35	6.92552	91.7077	244.734
74.4	6.92454	91.749	241.269
74.45	6.91482	91.625	243.467
74.5	6.91543	91.6343	241.416
74.55	6.91119	91.6889	244.963
74.6	6.91882	91.639	243.641
74.65	6.91018	91.6201	242.872
74.7	6.91281	91.6616	240.747
74.75	6.92528	91.691	243.564
74.8	6.90673	91.5674	241.507
74.85	6.8987	91.6573	245.21
74.9	6.9227	91.7611	244.199
74.95	6.92229	91.8139	242.595
75	6.91465	91.6802	240.922
75.05	6.90552	91.7179	242.633
75.1	6.91322	91.7213	242.558
75.15	6.91242	91.7233	243.594
75.2	6.9231	91.7722	245.037
75.25	6.91704	91.7867	241.318
75.3	6.92063	91.7351	244.058
75.35	6.92056	91.7013	241.431
75.4	6.91338	91.851	244.341
75.45	6.91647	91.8104	244.342
75.5	6.91603	91.7744	243.312
75.55	6.92559	91.8419	242.877
75.6	6.91275	91.8013	242.689
75.65	6.9133	91.8375	244.244
75.7	6.91055	91.7792	244.769
75.75	6.91414	91.8149	242.728
75.8	6.90926	91.8127	245.529
75.85	6.91147	91.8112	242.068
75.9	6.91069	91.8214	244.161
75.95	6.93177	91.9237	245.493
76	6.91672	91.8939	241.571
76.05	6.91607	91.8651	244.689
76.1	6.9325	91.9283	244.692
76.15	6.91638	91.8945	243.329
76.2	6.9087	91.8618	245.091
76.25	6.91783	91.9098	242.021
76.3	6.91575	91.9784	243.673
76.35	6.90471	91.9513	243.558
76.4	6.91572	91.9195	242.872
76.45	6.91149	91.9397	244.535
76.5	6.91015	91.8691	241.635
76.55	6.92888	92.0185	244.021
76.6	6.91906	91.9503	242.019
76.65	6.90879	91.9149	244.553
76.7	6.9134	91.9848	243.498
76.75	6.91823	92.0052	243.139
76.8	6.90833	92.0737	240.576
76.85	6.9137	91.9721	244.171
76.9	6.90997	92.0305	241.667
76.95	6.91173	91.9607	243.793
77	6.90505	92.0133	242.347
77.05	6.91638	92.0782	244.227
77.1	6.91532	92.043	241.082
77.15	6.92416	92.0812	243.838
77.2	6.91746	92.0564	241.343
77.25	6.92004	92.1069	243.42
77.3	6.91132	92.0811	241.74
77.35	6.90949	92.0573	244.597
77.4	6.91913	92.0746	240.819
77.45	6.91855	92.0013	240.923
77.5	6.90888	92.0547	242.34
77.55	6.90669	92.1008	241.357
77.6	6.89652	92.0949	243.801
77.65	6.91663	92.0618	243.741
77.7	6.91641	92.1219	242.326
77.75	6.91933	92.1356	240.973
77.8	6.91106	92.1263	243.319
77.85	6.89367	92.1192	241.044
77.9	6.91372	92.1737	243.49
77.95	6.91205	92.1698	243.55
78	6.92388	92.2161	242.555
78.05	6.91898	92.2074	240.484
78.1	6.91794	92.1773	243.103
78.15	6.91765	92.1903	241.955
78.2	6.91186	92.1863	243.741
78.25	6.91127	92.1898	243.049
78.3	6.91269	92.1754	243.742
78.35	6.91358	92.17	241.368
78.4	6.91285	92.1771	244.381
78.45	6.91791	92.1087	243.193
78.5	6.90938	92.1797	242.797
78.55	6.90667	92.1928	244.878
78.6	6.92077	92.2166	240.532
78.65	6.9061	92.1651	242.303
78.7	6.90755	92.2008	242.744
78.75	6.92871	92.3553	244.127
78.8	6.91671	92.2553	243.045
78.85	6.9003	92.0936	244.05
78.9	6.91516	92.3246	241.204
78.95	6.90414	92.1748	242.222
79	6.91977	92.2326	242.255
79.05	6.9204	92.2738	244.51
79.1	6.90922	92.2938	242.875
79.15	6.91779	92.3089	243.787
79.2	6.91969	92.3169	240.883
79.25	6.91969	92.28	243.417
79.3	6.90761	92.3855	243.013
79.35	6.90835	92.4032	244.402
79.4	6.907	92.3515	243.111
79.45	6.91095	92.3867	242.75
79.5	6.91302	92.3593	240.924
79.55	6.90921	92.3453	245.364
79.6	6.90777	92.4218	242.399
79.65	6.91075	92.3803	244.89
79.7	6.92053	92.355	243.542
79.75	6.91254	92.3967	242.545
79.8	6.91463	92.4564	240.361
79.85	6.92033	92.4042	243.203
79.9	6.91774	92.4195	243.779
79.95	6.90492	92.5203	242.809
80	6.9272	92.4926	244.768
80.05	6.90939	92.42	241.481
80.1	6.9188	92.43	242.585
80.15	6.91195	92.4322	243.685
80.2	6.92232	92.5358	244.902
80.25	6.91973	92.4557	243.234
80.3	6.91957	92.4572	242.981
80.35	6.91973	92.4963	241.288
80.4	6.91937	92.508	242.596
80.45	6.91252	92.4934	243.274
80.5	6.90909	92.4838	243.918
80.55	6.90712	92.6018	244.102
80.6	6.9077	92.5186	240.855
80.65	6.90799	92.5086	243.197
80.7	6.9165	92.5883	243.618
80.75	6.90854	92.5666	244.302
80.8	6.91003	92.5436	243.052
80.85	6.91659	92.5488	242.921
80.9	6.9146	92.5535	241.11
80.95	6.90654	92.6051	242.878
81	6.90134	92.5947	243.022
81.05	6.91511	92.5739	243.854
81.1	6.91166	92.5897	243.769
81.15	6.91043	92.5258	242.388
81.2	6.91512	92.6136	243.359
81.25	6.90894	92.5947	243.802
81.3	6.91149	92.6368	245.756
81.35	6.91278	92.6281	243.404
81.4	6.912	92.6239	242.521
81.45	6.91367	92.6511	244.253
81.5	6.90991	92.6509	243.993
81.55	6.92195	92.6605	245.507
81.6	6.90672	92.6946	243.67
81.65	6.91373	92.6888	243.965
81.7	6.90994	92.7132	246.307
81.75	6.90782	92.7857	245.681
81.8	6.91081	92.6868	243.255
81.85	6.91449	92.7408	244.038
81.9	6.91449	92.6809	245.484
81.95	6.91416	92.6776	243.277
82	6.90573	92.654	243.708
82.05	6.92419	92.655	242.889
82.1	6.9114	92.6805	244.761
82.15	6.91769	92.7383	244.376
82.2	6.9151	92.7293	243.61
82.25	6.91023	92.7311	241.501
82.3	6.90688	92.6884	241.949
82.35	6.91417	92.7394	243.297
82.4	6.90911	92.7982	244.638
82.45	6.90833	92.7689	242.227
82.5	6.9095	92.7386	243.156
82.55	6.92914	92.7791	241.241
82.6	6.9016	92.6015	242.017
82.65	6.91223	92.7322	242.674
82.7	6.9072	92.7478	243.139
82.75	6.91168	92.723	243.523
82.8	6.91563	92.7466	243.378
82.85	6.92496	92.7485	241.251
82.9	6.91768	92.7953	241.124
82.95	6.91758	92.6926	242.28
83	6.90215	92.6022	242.756
83.05	6.91081	92.7461	242.429
83.1	6.91045	92.746	243.758
83.15	6.92133	92.7755	241.199
83.2	6.90772	92.759	241.57
83.25	6.91017	92.7633	242.06
83.3	6.89574	92.6593	243.491
83.35	6.91303	92.7444	243.769
83.4	6.91442	92.7684	243.643
83.45	6.91798	92.7703	240.634
83.5	6.91755	92.7881	241.179
83.55	6.92671	92.7392	242.819
83.6	6.92322	92.647	244.105
83.65	6.912	92.7617	243.312
83.7	6.91465	92.7613	243.687
83.75	6.91801	92.7908	240.079
83.8	6.91404	92.8065	241.545
83.85	6.91226	92.7829	241.989
83.9	6.91311	92.8131	242.723
83.95	6.91252	92.8523	242.62
84	6.90838	92.7817	243.154
84.05	6.91217	92.8117	240.279
84.1	6.91329	92.8414	240.985
84.15	6.91525	92.8094	242.308
84.2	6.9256	92.7525	242.412
84.25	6.91342	92.8209	244.057
84.3	6.90642	92.8089	242.96
84.35	6.91559	92.8243	241.438
84.4	6.91577	92.8453	241.599
84.45	6.91082	92.8627	243.588
84.5	6.91338	92.901	242.61
84.55	6.9192	92.9878	243.475
84.6	6.92508	92.8806	242.908
84.65	6.91334	92.8825	241.748
84.7	6.90671	92.8952	240.564
84.75	6.91707	92.8959	244.219
84.8	6.91405	92.9056	243.473
84.85	6.92454	92.8599	243.885
84.9	6.9245	92.906	243.451
84.95	6.91693	92.9009	242.353
85	6.91595	92.9052	240.913
85.05	6.9117	92.9493	242.767
85.1	6.92184	92.961	242.941
85.15	6.9147	92.965	243.593
85.2	6.91037	93.0123	243.282
85.25	6.90064	92.7921	242.673
85.3	6.92304	92.9354	240.027
85.35	6.91485	92.9635	243.662
85.4	6.911	92.9742	242.839
85.45	6.91916	92.9535	244.541
85.5	6.90893	92.9722	242.591
85.55	6.91612	92.9997	242.967
85.6	6.92174	92.9666	240.869
85.65	6.91151	92.9487	244.368
85.7	6.91008	92.9659	242.95
85.75	6.91311	92.9973	243.527
85.8	6.91976	93.0387	241.857
85.85	6.92081	93.0648	242.383
85.9	6.90551	93.017	239.407
85.95	6.90923	93.0362	241.035
86	6.90965	93.0273	243.244
86.05	6.90922	93.0214	242.978
86.1	6.91983	93.2075	243.829
86.15	6.91147	93.0314	243.301
86.2	6.92607	92.9961	239.853
86.25	6.92181	93.016	242.866
86.3	6.91428	93.0625	244.054
86.35	6.91111	93.0366	244.897
86.4	6.92287	93.046	243.216
86.45	6.91414	93.0907	243.077
86.5	6.92038	93.2349	239.796
86.55	6.91791	93.0956	242.136
86.6	6.91348	93.1198	243.026
86.65	6.91886	93.1584	243.847
86.7	6.91068	93.2323	242.392
86.75	6.91578	93.1272	243.58
86.8	6.90573	93.1323	239.765
86.85	6.90956	93.152	242.204
86.9	6.91822	93.1446	242.943
86.95	6.91514	93.1528	242.698
87	6.91326	93.163	242.736
87.05	6.92038	93.1612	243.057
87.1	6.91669	93.1839	240.401
87.15	6.90973	93.2093	241.109
87.2	6.91483	93.2149	243.088
87.25	6.91063	93.1834	242.966
87.3	6.91905	93.1689	243.77
87.35	6.90863	93.1908	243.236
87.4	6.91596	93.2367	241.815
87.45	6.91577	93.2143	239.213
87.5	6.92066	93.1991	242.14
87.55	6.92101	93.2463	243.062
87.6	6.91773	93.2167	242.618
87.65	6.91685	93.2139	243.748
87.7	6.90996	93.2373	242.101
87.75	6.92519	93.2653	241.145
87.8	6.91685	93.2659	240.198
87.85	6.90942	93.2662	243.135
87.9	6.91052	93.2793	242.597
87.95	6.91303	93.1933	243.015
88	6.91776	93.2646	242.019
88.05	6.91516	93.2739	243.889
88.1	6.90682	93.2654	240.142
88.15	6.91672	93.2962	240.921
88.2	6.91509	93.1045	243.679
88.25	6.9258	93.3106	243.508
88.3	6.9146	93.3299	242.2
88.35	6.92779	93.37	244.897
88.4	6.92257	93.3381	240.821
88.45	6.91096	93.3224	241.932
88.5	6.91226	93.3059	242.181
88.55	6.91679	93.3557	243.359
88.6	6.90918	93.3621	242.848
88.65	6.91345	93.4237	243.883
88.7	6.91857	93.3461	240.661
88.75	6.91545	93.2098	242.313
88.8	6.90714	93.3344	243.6
88.85	6.91562	93.3235	243.44
88.9	6.91812	93.3918	242.993
88.95	6.9124	93.373	244.525
89	6.91515	93.4009	240.298
89.05	6.9118	93.4016	240.804
89.1	6.91104	93.3974	243.088
89.15	6.9168	93.4496	242.629
89.2	6.91736	93.3868	243.236
89.25	6.9142	93.4142	243.045
89.3	6.91223	93.4473	241.075
89.35	6.91406	93.4268	240.592
89.4	6.91557	93.3848	243.664
89.45	6.91385	93.4552	242.47
89.5	6.90949	93.5529	243.072
89.55	6.90791	93.4097	243.006
89.6	6.91012	93.3459	242.482
89.65	6.9149	93.446	242.593
89.7	6.91078	93.4574	241.072
89.75	6.9066	93.4399	243.527
89.8	6.92206	93.4804	242.756
89.85	6.91019	93.4811	243.328
89.9	6.9113	93.4454	241.59
89.95	6.9193	93.4492	243.501
90	6.89959	93.465	239.763
90.05	6.9178	93.4925	240.783
90.1	6.91566	93.4627	243.322
90.15	6.91525	93.5177	241.793
90.2	6.89193	93.5013	242.643
90.25	6.91146	93.5146	243.411
90.3	6.92119	93.5228	242.265
90.35	6.90987	93.5334	242.928
90.4	6.91818	93.4994	239.818
90.45	6.91049	93.4765	240.002
90.5	6.91704	93.496	242.352
90.55	6.91735	93.5158	242.568
90.6	6.91426	93.4747	243.121
90.65	6.91362	93.5209	241.765
90.7	6.90968	93.5042	242.087
90.75	6.91764	93.4968	240.571
90.8	6.90831	93.4944	239.983
90.85	6.92034	93.5416	241.329
90.9	6.91878	93.5335	242.005
90.95	6.91148	93.5197	242.254
91	6.90983	93.4635	243.301
91.05	6.91655	93.521	242.347
91.1	6.9086	93.4777	243.606
91.15	6.91177	93.5059	241.003
91.2	6.92058	93.4612	240.287
91.25	6.90904	93.453	243.38
91.3	6.93552	93.4855	242.635
91.35	6.9161	93.5239	243.959
91.4	6.90699	93.5204	242.709
91.45	6.91258	93.4755	243.147
91.5	6.91064	93.4701	239.988
91.55	6.91245	93.51	240.869
91.6	6.91748	93.4769	242.533
91.65	6.90423	93.4901	241.528
91.7	6.90906	93.4825	243.667
91.75	6.92147	93.5135	242.593
91.8	6.92389	93.5003	243.105
91.85	6.91422	93.4814	242.08
91.9	6.92207	93.4902	240.181
91.95	6.91497	93.5042	241.615
92	6.92108	93.4881	241.445
92.05	6.91857	93.5037	241.909
92.1	6.91615	93.5332	243.145
92.15	6.91444	93.4789	242.656
92.2	6.91575	93.5351	243.431
92.25	6.9162	93.5568	241.209
92.3	6.92572	93.5572	240.559
92.35	6.917	93.5543	242.539
92.4	6.91498	93.5047	241.199
92.45	6.92389	93.5546	242.823
92.5	6.91711	93.5304	242.444
92.55	6.91951	93.5268	242.193
92.6	6.92531	93.516	242.367
92.65	6.91411	93.589	240.904
92.7	6.91439	93.5515	240.758
92.75	6.91011	93.5769	242.075
92.8	6.91966	93.6615	240.546
92.85	6.92366	93.5541	242.648
92.9	6.92065	93.5695	241.563
92.95	6.91446	93.5813	243.785
93	6.91912	93.6058	241.795
93.05	6.91346	93.5741	241.087
93.1	6.90783	93.5779	242.527
93.15	6.91736	93.6118	240.949
93.2	6.91816	93.6269	240.304
93.25	6.9193	93.5795	243.24
93.3	6.91704	93.6091	242.405
93.35	6.917	93.6407	240.603
93.4	6.92899	93.7412	241.681
93.45	6.91956	93.6925	241.172
93.5	6.9212	93.7057	241.842
93.55	6.90058	93.7078	241.427
93.6	6.90524	93.6396	241.611
93.65	6.91821	93.7128	242.72
93.7	6.91653	93.6205	242.604
93.75	6.91285	93.6833	243.525
93.8	6.9123	93.6387	241.271
93.85	6.92237	93.6762	239.706
93.9	6.91271	93.6863	241.514
93.95	6.91746	93.6957	240.167
94	6.90985	93.6651	241.76
94.05	6.90902	93.6632	243.367
94.1	6.91526	93.7379	241.596
94.15	6.91603	93.7004	242.99
94.2	6.91229	93.7021	239.739
94.25	6.91348	93.6936	240.449
94.3	6.90973	93.7349	240.686
94.35	6.9072	93.7258	242.376
94.4	6.91676	93.7542	239.687
94.45	6.91503	93.7058	241.455
94.5	6.93496	93.6973	243.006
94.55	6.92852	93.8471	242.118
94.6	6.91743	93.714	243.465
94.65	6.91192	93.7146	240.2
94.7	6.9139	93.7339	239.779
94.75	6.92089	93.6958	240.999
94.8	6.91464	93.7799	241.144
94.85	6.9184	93.7471	240.778
94.9	6.91801	93.8467	241.549
94.95	6.91359	93.7503	242.703
95	6.91167	93.7771	240.981
95.05	6.91917	93.7664	242.766
95.1	6.91406	93.7622	240.715
95.15	6.91767	93.7952	239.269
95.2	6.9129	93.776	240.002
95.25	6.91159	93.7785	241.981
95.3	6.91741	93.8444	240.626
95.35	6.93394	93.8157	240.995
95.4	6.91516	93.7217	242.95
95.45	6.91381	93.9648	240.648
95.5	6.92067	93.7975	242.003
95.55	6.90885	93.829	242.052
95.6	6.91653	93.832	239.721
95.65	6.91252	93.8459	241.222
95.7	6.91575	93.8311	242.211
95.75	6.9174	93.8058	241.435
95.8	6.9258	93.8293	242.883
95.85	6.90727	93.8657	241.327
95.9	6.91579	93.8834	244.154
95.95	6.91784	93.9134	240.228
96	6.91369	93.8609	241.713
96.05	6.91624	93.9017	242.819
96.1	6.92294	93.8709	241.071
96.15	6.92114	93.9617	241.565
96.2	6.91282	93.9407	243.17
96.25	6.91154	93.8998	241.675
96.3	6.91467	93.8689	243.492
96.35	6.91167	93.8907	240.365
96.4	6.91492	93.8879	240.676
96.45	6.9213	93.9169	241.164
96.5	6.91661	93.9376	241.022
96.55	6.90672	94.0441	239.557
96.6	6.90741	94.0382	240.858
96.65	6.92119	93.9645	242.506
96.7	6.90909	93.9761	241.189
96.75	6.90018	93.9317	243.126
96.8	6.91097	93.9632	240.038
96.85	6.92108	93.9663	239.169
96.9	6.92248	93.9604	241.205
96.95	6.91149	93.9713	241.948
97	6.91366	93.9441	240.534
97.05	6.91648	93.9864	241.186
97.1	6.93014	93.9752	242.88
97.15	6.91919	93.9681	241.814
97.2	6.91724	93.9634	243.298
97.25	6.91553	94.0147	240.572
97.3	6.91533	93.9665	240.883
97.35	6.91013	94.0171	242.825
97.4	6.91734	93.9637	243.421
97.45	6.91291	93.9714	244.173
97.5	6.90541	93.9881	243.022
97.55	6.91757	93.991	240.208
97.6	6.92028	94.1006	240.908
97.65	6.91523	94.0161	243.289
97.7	6.90986	93.9898	242.63
97.75	6.91018	93.9756	243.974
97.8	6.92849	93.9825	241.615
97.85	6.91372	93.9741	242.562
97.9	6.91149	94.1112	239.287
97.95	6.90892	94.0355	242.49
98	6.91589	94.026	243.091
98.05	6.92575	93.9875	242.817
98.1	6.91663	94.0479	243.573
98.15	6.91006	94.0014	241.687
98.2	6.90756	94.0568	242.324
98.25	6.9196	94.0669	239.149
98.3	6.91104	93.9574	239.628
98.35	6.91418	94.0544	242.332
98.4	6.91329	94.0209	241.599
98.45	6.90138	94.0853	242.454
98.5	6.90603	94.0807	241.204
98.55	6.91262	94.0772	242.266
98.6	6.90996	94.0971	241.167
98.65	6.91793	94.0684	239.545
98.7	6.89413	94.2184	240.178
98.75	6.91198	94.118	242.065
98.8	6.92035	94.1121	242.519
98.85	6.91012	94.1855	243.911
98.9	6.91215	94.1351	242.044
98.95	6.9136	94.105	242.837
99	6.91357	94.1465	241.157
99.05	6.92108	94.1606	243.777
99.1	6.91628	94.1211	243.016
99.15	6.92496	94.1917	243.624
99.2	6.91369	94.2491	241.498
99.25	6.91706	94.1862	243.343
99.3	6.91483	94.1456	240.403
99.35	6.90964	94.1395	242.221
99.4	6.91405	94.1794	242.24
99.45	6.92057	94.1802	242.276
99.5	6.91054	94.1649	242.834
99.55	6.91092	94.2146	242.563
99.6	6.92004	94.2013	242.542
99.65	6.9124	94.2145	240.756
99.7	6.9181	94.1739	242.895
99.75	6.91753	94.1713	242.304
99.8	6.91116	94.1739	242.811
99.85	6.9117	94.2039	241.836
99.9	6.90643	94.2136	242.086
[truncated: 6,820 more rows]

## Sheet: Ferm 1 - aut - man
Zeit [min]	aut	SEM aut	man	SEM man
232	50.7417	1.3378	51.0398	0.826583
292	47.7059	0.638483	47.5966	0.472032
352	51.883	0.372391	51.6588	0.281542
382	46.1631	0.443972	45.5934	0.302586
man:
Gesamtanzahl	7922
Bilder	930
06.06.2013_14_01_15	232	33.0978	51.9873	73.7384	82.3449	59.9854	48.0715	53.727	54.0238	23.3181	34.0505	46.0322	56.6254	48.3204	49.3843	62.0171	33.0978	19.9951	30.4557	58.2953	58.8414	58.8414	48.0715	48.1546	40.7822	38.4614	36.8692	21.5354	37.9381	14.1387
06.06.2013_14_04_55	232	96.3093	77.1822	59.0449	68.8018	56.5547	56.8368	53.8014	56.3423	45.3321	53.6525	50.9778	68.1009	51.2125	45.5959	50.9778	38.4614	55.7	58.2267	55.7717	60.7141	68.3354	57.2573	60.4501	55.5562	59.0449	63.7967	48.4031	54.0238	45.3321	39.9902	75.8761	59.9187	58.2267	56.3423	52.8265	64.5443	65.2834	65.038	71.2006	25.292	26.8263	46.3783	34.9772	37.9381	48.3204	26.0704	30.0593	54.0238
06.06.2013_14_08_40	232	45.5959	56.5547	47.9883	61.1733	75.8761	48.3204	58.2267	37.9381	44.1707	48.6502	56.5547	52.1409	60.1185	63.9844	47.9883	64.4823	52.1409	52.1409	53.3536	64.4823	68.1009	73.7384	63.9844	41.1725	25.292	52.1409	60.9113	52.1409	45.5959	51.2125	50.5841	60.9113	45.2438	39.9902
06.06.2013_14_09_13	232	50.5841	78.7716	68.3354	63.2301	76.9228	36.2127	52.1409	73.7384	50.5841	48.6502	20.3911	23.3181	20.3911	34.4009	73.7384	63.2301	56.5547	34.4009	23.3181	60.1185	57.6747	51.2125	12.646	34.4009	34.4009	78.7716	59.0449	45.5959	23.3181	56.5547	30.4557	39.5883	71.5367	57.6747	59.0449	63.2301	50.8993	30.4557	43.0708	52.1409	28.2774	23.3181	28.2774	56.5547	66.1956	50.5841	66.1956	69.9543
06.06.2013_14_09_51	232	75.4534	53.3536	71.5367	65.9536	68.3354	64.4823	80.9741	73.5212	73.5212	75.8761	56.5547	71.5367	69.0339	58.2267	57.6747	28.8374	78.5684	75.8761	65.9536	60.1185	69.0339	56.5547	60.9113	63.2301	68.8018	68.8018	56.5547	80.9741	52.1409
06.06.2013_14_20_29	232	63.2301	56.5547	63.2301	39.9902	46.6362	45.2438	39.5883	35.7684	68.8018	52.1409	36.2127	64.4823	73.7384	53.3536	36.2127	12.646	36.2127	52.1409	56.5547	64.4823	60.9113	40.7822	35.7684	39.9902	45.5959	48.3204	58.2267	44.1707	44.1707	39.9902	44.1707	63.9844	41.1725	28.2774	63.2301	37.9381	58.2267	125.572	39.9902	53.6525	56.8368	31.9922	50.8993	25.292	37.9381	39.9902	37.9381	23.3181
06.06.2013_14_22_41	232	50.8993	56.5547	32.9768	41.1725	52.1409	69.9543	69.0339	53.6525	50.5841	63.2301	50.5841	28.2774	31.9922	45.5959	41.1725	60.9113	30.4557	34.4009	71.5367	36.2127	71.5367	46.6362	43.0708	60.9113	57.6747	46.6362	52.1409	69.9543	60.9113	69.9543	76.0866	28.8374	50.5841	36.2127	64.4823	50.5841
Mittelwert	232	51.0398	Max	125.572
Standardfehler	232	0.826583	Min	12.646
Standardabweichung	232	15.5521	Anzahl	354
06.06.2013_15_14_23	292	63.2301	60.9113	48.6502	66.1956	48.6502	17.8842	20.3911	40.7822	16.9664	35.7684	53.6525	78.7716	45.5959	34.4009	39.9902	25.292	72.4254	64.4823	50.5841	55.7	45.5959	55.7	37.9381	36.2127	53.6525	59.0449	52.1409	53.6525	20.3911	43.0708	68.3354	52.1409	40.7822	35.7684	60.9113	48.6502	44.1707	50.5841	36.2127	72.4254	36.2127	40.7822	40.7822	48.6502	48.6502	92.0644	72.4254	45.5959
06.06.2013_15_15_37	292	56.5547	48.6502	37.9381	45.5959	22.6219	35.7684	41.1725	68.8018	79.3784	57.6747	63.2301	51.2125	64.4823	63.2301	68.3354	48.3204	60.9113	53.6525	61.1733	66.1956	53.3536	50.5841	63.2301	68.3354	55.7	59.0449	68.3354	63.2301	48.3204	53.6525	68.3354	63.2301	70.8629	53.3536	58.2267	63.9844	44.1707	70.8629	80.3794	66.1956	71.5367	45.2438	57.6747	107.603	37.9381	63.2301	75.4534	48.6502
06.06.2013_15_15_47	292	63.2301	67.0359	57.2573	45.6835	70.6934	64.1092	26.6768	25.6062	15.2278	23.9941	57.2573	68.1009	82.0044	56.129	54.0238	56.129	54.0238	51.9873	59.9854	64.4823	59.9854	40.487	31.6151	39.6892	15.2278	43.0708	60.4501	70.75	42.4161	38.4614	30.4557	23.3181	36.7606	27.9932	19.9951	15.9961	37.7267	21.5354	22.7979	26.8263	28.8374	23.3181	12.646	32.9768	34.5169	25.292	22.7979	34.0505
06.06.2013_15_16_32	292	70.8629	48.6502	43.0708	45.5959	48.6502	44.1707	48.3204	53.3536	52.1409	60.1185	55.9863	39.9902	69.0339	56.8368	59.0449	52.1409	63.2301	56.8368	40.7822	39.9902	36.2127	41.1725	30.4557	28.8374	28.8374	37.9381	35.7684	43.0708	20.3911	84.0747	52.1409	44.1707	51.2125	56.8368	39.5883	34.4009	41.1725	11.3109	17.8842	28.8374	36.2127	41.1725	39.9902	56.5547	35.7684	60.9113	60.9113	67.8657
Mittelwert	292	47.5966	Max	118.9
Standardfehler	292	0.472032	Min	5.65547
Standardabweichung	292	16.0074	Anzahl	1150
06.06.2013_16_05_13	352	37.9381	36.2127	53.3536	61.1733	30.4557	52.1409	44.1707	28.8374	68.3354	78.7716	60.1185	55.9863	60.1185	69.0339	64.4823	48.3204	46.6362	44.1707	53.3536	58.2267	48.6502	58.2267	52.1409	55.7	55.7	53.6525	35.7684	48.6502	20.3911	34.4009	36.2127	37.9381	41.1725	53.3536	89.4209	53.3536	53.3536	65.9536	62.2102	60.1185	30.4557	45.5959	63.2301	64.4823	36.2127	33.9328	45.5959	56.8368
06.06.2013_16_05_23	352	79.9805	36.2127	36.2127	53.3536	30.4557	63.2301	61.1733	69.9543	71.5367	76.9228	50.5841	67.8657	41.1725	56.8368	45.5959	91.367	69.9543	79.9805	34.4009	64.4823	56.5547	64.4823	79.9805	68.1009	75.4534	52.1409	35.7684	74.3861	41.1725	68.8018	59.0449	60.9113	79.9805	45.5959	64.4823	56.8368	63.2301	52.1409	39.9902	28.8374	11.3109	48.3204	80.3794	74.3861	34.4009	23.9941	52.1409	71.5367
06.06.2013_16_06_17	352	5.65547	68.1009	62.4668	25.292	28.2774	53.3536	50.5841	32.9768	40.7822	34.4009	37.9381	48.3204	67.8657	56.5547	56.8368	56.5547	60.9113	45.5959	50.8993	39.9902	56.5547	45.2438	55.7	45.2438	52.1409	64.4823	36.2127	58.2267	33.9328	46.6362	66.1956	75.4534	46.6362	28.2774	56.8368	68.1009	63.2301	58.2267	63.2301	71.5367	65.9536	46.6362	51.2125	73.5212	79.3784	58.2267	74.3861	63.2301
06.06.2013_16_07_52	352	5.65547	15.9961	7.99805	15.9961	23.3181	28.8374	12.646	11.3109	23.9941	39.9902	23.3181	45.5959	7.99805	20.3911	20.3911	16.9664	34.4009	23.3181	28.2774	28.2774	15.9961	12.646	41.1725	17.8842	12.646	23.3181	33.9328	25.292	16.9664	62.4668	68.1009	48.6502	62.4668	57.6747	41.1725	66.1956	86.5121	70.8629	64.4823	84.0747	48.3204	57.6747	47.9883	43.0708	23.9941	70.8629	73.5212	55.7
06.06.2013_16_08_16	352	64.4823	53.6525	68.1009	20.3911	37.9381	41.1725	41.1725	39.9902	68.1009	41.1725	51.2125	62.2102	76.9228	68.1009	32.9768	22.6219	40.7822	61.1733	80.9741	72.4254	41.1725	58.2267	59.0449	45.2438	28.2774	17.8842	48.6502	30.4557	34.4009	60.1185	37.9381	45.5959	56.5547	65.9536	63.2301	28.2774	63.2301	36.2127	55.7	55.7	48.3204	44.1707	32.9768	36.2127	45.5959	35.7684	64.4823	52.1409
06.06.2013_16_09_43	352	39.9902	64.4823	11.3109	60.9113	52.1409	60.9113	39.5883	23.3181	45.2438	76.9228	62.2102	84.0747	56.5547	45.5959	35.7684	63.9844	60.9113	53.6525	69.9543	44.1707	56.8368	55.9863	37.9381	35.7684	53.6525	44.1707	59.0449	7.99805	36.2127	35.7684	31.9922	28.2774	16.9664	22.6219	23.9941	25.292	22.6219	23.9941	35.7684	12.646	31.9922	28.2774	28.8374	28.2774	30.4557	25.292	28.8374	40.7822
06.06.2013_16_10_58	352	48.6502	84.0747	55.9863	56.5547	56.5547	39.9902	68.1009	47.9883	44.1707	30.4557	56.5547	33.9328	69.9543	39.9902	32.9768	55.9863	32.9768	56.8368	30.4557	50.5841	75.4534	73.7384	63.2301	48.6502	53.6525	63.2301	45.5959	74.3861	74.3861	68.1009	68.1009	72.4254	63.2301	55.7	73.5212	56.5547	44.1707	31.9922	51.2125	53.6525	48.3204	85.5829	62.4668	64.4823	52.1409	58.2267	56.5547	34.4009
06.06.2013_16_12_10	352	50.5841	58.2267	52.1409	53.6525	62.2102	39.9902	39.9902	25.292	36.2127	30.4557	45.5959	45.2438	62.2102	45.2438	73.7384	45.5959	53.6525	34.4009	36.2127	48.3204	53.3536	64.4823	51.2125	73.5212	59.0449	70.8629	52.1409	59.0449	12.646	44.1707	45.5959	44.1707	60.9113	25.292	37.9381	60.1185	31.9922	40.7822	58.2267	48.3204	28.2774	28.2774	23.9941	23.9941	44.1707	28.2774	28.2774	62.4668
06.06.2013_16_14_11	352	43.0708	34.4009	45.5959	55.7	46.6362	25.292	32.9768	25.292	25.292	43.0708	30.4557	28.8374	34.4009	23.3181	25.292	11.3109	17.8842	28.2774	23.9941	28.2774	25.292	37.9381	25.292	25.292	32.9768	17.8842	23.3181	34.4009	58.2267	75.8761	62.2102	60.9113	45.5959	43.0708	48.3204	43.0708	34.4009	35.7684	39.9902	58.2267	76.9228	88.5222	86.1416	62.4668	17.8842	53.3536	23.3181	46.6362
06.06.2013_16_14_27	352	60.9113	56.5547	59.0449	52.1409	50.5841	55.7	48.6502	66.1956	56.8368	52.1409	53.6525	65.9536	63.2301	50.5841	68.1009	52.1409	53.6525	39.5883	36.2127	30.4557	45.5959	73.5212	66.1956	68.8018	43.0708	68.3354	63.2301	46.6362	68.1009	62.4668	34.4009	39.5883	22.6219	45.2438	28.8374	39.5883	45.2438	41.1725	25.292	39.9902	52.1409	34.4009	36.2127	50.5841	23.9941	28.8374	28.2774	30.4557
06.06.2013_16_16_34	352	36.2127	44.1707	34.4009	48.6502	43.0708	79.3784	98.7686	43.0708	47.9883	32.9768	23.9941	23.9941	32.9768	25.292	40.7822	52.1409	63.2301	56.5547	48.3204	63.9844	44.1707	34.4009	60.1185	53.3536	50.5841	50.8993	60.1185	69.0339	46.6362	23.3181	47.9883	44.1707	55.7	78.5684	70.8629	86.1416	83.5021	78.5684	52.1409	61.1733	43.0708	52.1409	64.4823	58.2267	46.6362	37.9381	56.5547	86.1416
Mittelwert	352	51.6588	Max	116.591
Standardfehler	352	0.281542	Min	5.65547
Standardabweichung	352	17.3965	Anzahl	3818
06.06.2013_16_37_01	382	43.0708	30.4557	45.5959	62.4668	63.2301	50.8993	28.2774	20.3911	5.65547	58.2267	71.5367	47.9883	23.9941	23.3181	25.292	35.7684	45.5959	48.6502	56.5547	52.1409	36.2127	28.8374	28.2774	46.6362	39.5883	45.5959	48.3204	37.9381	35.7684	59.0449	64.4823	51.2125	31.9922	68.1009	41.1725	33.9328	47.9883	39.5883	41.1725	45.5959	44.1707	40.7822	75.8761	62.4668	51.2125	51.2125	56.8368	56.8368
06.06.2013_16_37_11	382	47.9883	55.9863	59.0449	33.9328	36.2127	52.1409	48.6502	45.5959	62.4668	45.5959	64.4823	41.1725	57.6747	52.1409	45.5959	46.6362	56.8368	50.8993	37.9381	34.4009	48.3204	57.6747	73.7384	25.292	84.0747	45.5959	40.7822	57.6747	36.2127	35.7684	34.4009	20.3911	37.9381	20.3911	20.3911	43.0708	39.9902	39.5883	23.3181	39.5883	32.9768	31.9922	40.7822	35.7684	50.8993	39.5883	28.2774	39.9902
06.06.2013_16_38_23	382	43.0708	76.0866	50.5841	53.3536	60.1185	68.8018	61.1733	55.7	41.1725	62.4668	69.0339	86.3271	76.0866	64.4823	48.6502	45.5959	56.5547	63.9844	28.2774	50.5841	75.8761	65.9536	64.4823	48.6502	70.8629	60.1185	60.1185	63.9844	52.1409	56.5547	63.2301	64.4823	39.5883	47.9883	52.1409	50.8993	51.2125	73.7384	28.8374	76.9228	55.7	43.0708	43.0708	40.7822	23.9941	32.9768	28.2774	31.9922
06.06.2013_16_38_39	382	64.4823	60.1185	65.9536	53.3536	41.1725	60.1185	64.4823	72.4254	45.5959	30.4557	36.2127	57.6747	68.1009	39.9902	45.5959	39.9902	73.7384	51.2125	53.6525	83.5021	52.1409	56.5547	48.6502	64.4823	60.1185	53.6525	69.0339	63.2301	35.7684	66.1956	45.2438	43.0708	66.1956	51.2125	36.2127	45.5959	43.0708	45.5959	68.1009	51.2125	43.0708	45.5959	44.1707	60.1185	55.7	58.2267	70.8629	44.1707
06.06.2013_16_39_04	382	43.0708	45.5959	52.1409	43.0708	43.0708	44.1707	45.2438	48.6502	86.5121	61.1733	57.6747	37.9381	53.3536	59.0449	64.4823	51.2125	35.7684	69.0339	45.5959	55.7	44.1707	50.5841	39.9902	45.5959	66.1956	64.4823	32.9768	36.2127	46.6362	53.3536	46.6362	41.1725	48.3204	40.7822	50.5841	63.2301	46.6362	46.6362	55.7	48.3204	63.2301	39.9902	45.5959	40.7822	40.7822	53.6525	55.7	52.1409
06.06.2013_16_39_50	382	62.4668	51.2125	52.1409	57.6747	20.3911	28.8374	35.7684	15.9961	46.6362	41.1725	45.5959	45.5959	62.2102	68.8018	44.1707	23.9941	60.9113	66.1956	34.4009	76.9228	53.3536	48.3204	51.2125	66.1956	57.6747	41.1725	62.2102	37.9381	53.6525	80.9741	20.3911	52.1409	72.4254	50.8993	17.8842	45.2438	45.5959	58.2267	57.6747	65.9536	12.646	32.9768	52.1409	73.7384	80.9741	50.8993	69.9543	28.2774
06.06.2013_16_40_02	382	12.646	46.6362	34.4009	23.3181	28.8374	30.4557	25.292	25.292	16.9664	16.9664	16.9664	30.4557	37.9381	34.4009	28.2774	20.3911	28.8374	47.9883	5.65547	23.3181	11.3109	20.3911	15.9961	25.292	31.9922	28.2774	15.9961	17.8842	28.8374	43.0708	44.1707	68.1009	48.3204	47.9883	47.9883	39.9902	50.5841	48.3204	40.7822	22.6219	30.4557	32.9768	45.5959	63.2301	55.7	56.5547	55.7	41.1725
06.06.2013_16_42_14	382	56.5547	35.7684	57.6747	67.8657	46.6362	34.4009	53.3536	45.5959	50.5841	39.9902	23.9941	63.2301	53.3536	57.6747	61.1733	43.0708	58.2267	40.7822	60.1185	47.9883	48.6502	48.6502	44.1707	69.0339	35.7684	45.5959	16.9664	28.2774	59.0449	23.3181	59.0449	34.4009	35.7684	48.3204	22.6219	12.646	23.9941	17.8842	16.9664	23.3181	41.1725	32.9768	48.6502	61.1733	39.5883	32.9768	45.5959	36.2127
06.06.2013_16_42_24	382	61.1733	56.5547	20.3911	35.7684	34.4009	37.9381	39.9902	28.2774	28.8374	40.7822	39.9902	35.7684	50.5841	20.3911	37.9381	36.2127	41.1725	37.9381	35.7684	40.7822	25.292	32.9768	39.9902	40.7822	45.5959	47.9883	36.2127	31.9922	23.9941	48.3204	43.0708	51.2125	41.1725	48.3204	43.0708	43.0708	45.5959	37.9381	39.9902	31.9922	37.9381	56.5547	37.9381	48.6502	64.4823	73.7384	55.9863	47.9883
Mittelwert	382	45.5934	Max	103.203
Standardfehler	382	0.302586	Min	5.65547
Standardabweichung	382	15.4289	Anzahl	2600
06.06.2013_14_01_15	232		06.06.2013_15_14_23	292		06.06.2013_16_05_13	352		06.06.2013_16_37_01	382
06.06.2013_14_04_55	232		06.06.2013_15_15_37	292		06.06.2013_16_05_23	352		06.06.2013_16_37_11	382
06.06.2013_14_08_40	232		06.06.2013_15_15_47	292		06.06.2013_16_06_17	352		06.06.2013_16_38_23	382
06.06.2013_14_09_13	232		06.06.2013_15_16_32	292		06.06.2013_16_07_52	352		06.06.2013_16_38_39	382
06.06.2013_14_09_51	232					06.06.2013_16_08_16	352		06.06.2013_16_39_04	382
06.06.2013_14_20_29	232					06.06.2013_16_09_43	352		06.06.2013_16_39_50	382
06.06.2013_14_22_41	232					06.06.2013_16_10_58	352		06.06.2013_16_40_02	382
						06.06.2013_16_12_10	352		06.06.2013_16_42_14	382
						06.06.2013_16_14_11	352		06.06.2013_16_42_24	382
						06.06.2013_16_14_27	352
						06.06.2013_16_16_34	352
[truncated: 504 more columns]

## Sheet: Ferm 1 - Histogramme
Zeit	Einzelgeschwindigkeiten …….
232	28.079	54.3032	81.7004	76.1759	52.0397	53.7746	55.3234	44.7546	23.189	37.8121	52.4873	62.0289	47.2499	54.7493	50.1054	28.3217	21.9658	31.5335	64.196	58.5172	50.1551	49.8454	48.1697	39.9578	32.6541	30.8622	23.4808	35.0189	14.3805	160.457	62.2864	72.6146	19.8447	90.9888	13.5796	63.298	87.6918	44.0113	35.7849	45.853	28.8525	53.2919	57.7519	46.1168	59.6914	75.098	58.6455	52.5288	62.0207
292	49.2874	43.0873	46.3461	46.0898	53.3974	51.5736	50.0478	47.6832	42.4325	86.2073	68.8043	60.2493	57.5372	59.6587	45.8877	51.6433	67.9386	74.4514	66.6225	55.0921	46.9076	51.8545	66.8016	61.8424	63.9647	56.8815	60.6154	36.9687	44.525	52.8451	55.0311	36.0068	20.0945	31.2789	60.6467	38.6581	49.716	65.5167	43.8838	48.4562	54.4428	59.7702	60.2283	60.9705	56.8786	52.7103	52.1226	51.5867	53.4593
352	69.4503	54.8096	70.9974	61.4211	55.9414	55.1279	57.9255	55.6037	46.2272	37.0172	61.1847	42.7836	36.1936	29.4678	58.9237	92.7936	75.862	66.5972	17.8156	52.0655	66.9364	30.3438	14.6036	71.172	69.6818	59.0537	54.2524	52.4366	68.0708	76.9258	55.5693	54.6968	64.0692	51.6344	80.305	54.4141	49.7107	55.3128	31.8835	63.7357	45.7902	64.2265	42.3922	62.3415	43.8627	61.4597	33.0746	55.9981	25.186
382	48.9947	45.8415	50.8869	43.2516	40.1822	48.404	48.6296	13.1542	40.7981	104.397	26.1462	36.3923	18.2538	59.5457	46.7723	56.8848	56.5704	31.9612	14.1358	34.6931	24.9533	58.4934	55.0253	45.1688	50.883	33.8731	71.3219	34.0996	35.8827	34.7029	46.6464	45.6372	33.7931	52.2093	44.8747	50.5147	44.1218	37.8173	36.9515	62.3145	54.8385	47.5966	41.6273	47.0978	49.4823	44.5157	45.4458	52.6387	52.1516
[truncated: 2,771 more columns]

## Sheet: Ferm 2
Zeit [min]	Temperatur [°C]	pH-Wert	pO2 [%]	Rührer [rpm]	Zuluft [l/min]		Zeit [min]	v	SD v	n/P	SD n/P	Probe [g]	VE [g]	konz.	n/P/konz.	OD600
0	34.9615	7.01012	71.1737	298.92	0.207717		10									1.1
0.05	34.9474	7.00575	71.2466	299.884	0.208048		39									1.11
0.1	34.923	7.0034	71.308	302.439	0.208391		57									1.11
0.15	34.9068	7.00885	71.3974	296.857	0.207693		70									1.12
0.2	34.881	7.00651	71.4321	300.372	0.20761		102									1.11
0.25	34.8686	7.00221	71.4572	301.266	0.207333		117	58.2306	90.9548	0.246667	0.27361	52	0	1	0.27361	1.11
0.3	34.8453	7.00201	71.556	297.639	0.207275		141	57.2184	84.5837	0.153333	0.12649	59.2	0	1	0.12649	1.1
0.35	34.826	7.00903	71.5648	299.043	0.207308		162	45.5013	62.6161	0.06	0.126491	40	0	1	0.126491	1.11
0.4	34.8043	7.01479	71.6584	299.863	0.207086		179	52.5033	63.5228	0.156667	0.303091	31.2	0	1	0.303091	1.11
0.45	34.7947	7.00754	71.7001	302.159	0.207437		189	54.6094	91.6361	0.19	0.212597	32.6	0	1	0.212597	1.12
0.5	34.7758	7.00704	71.7535	298.412	0.207228		212	55.0255	51.6869	0.143333	0.239882	31.6	0	1	0.239882	1.125
0.55	34.76	7.00577	71.7748	298.236	0.208122		228	59.7765	62.1704	0.753333	0.490955	34.7	0	1	0.490955	1.13
0.6	34.7445	7.02095	71.8458	299.381	0.207753		243	49.5201	40.1225	0.78	0.429815	31	0	1	0.429815	1.13
0.65	34.7236	7.00948	71.894	302.629	0.207486		260	48.6355	37.7727	1.17	0.755956	34	0	1	0.755956	1.15
0.7	34.7105	7.0154	71.9581	301.486	0.207525		272	48.7434	14.1819	1.2	0.859084	32.7	0	1	0.859084	1.17
0.75	34.7026	7.01069	71.9949	299.742	0.207767		304	51.0334	54.8455	2.42667	1.08637	42.2	0	1	1.08637	1.21
0.8	34.6906	7.00756	72.0652	301.446	0.207238		313	46.9992	18.3526	4.53333	1.3398	40.5	0	1	1.3398	1.23
0.85	34.6696	7.00575	72.1466	301.024	0.207448		328									1.24
0.9	34.6617	7.00644	72.2164	298.438	0.207188		338	46.1656	20.6547	2.25333	1.12362	31.8	9.1	0.777506	1.44516	1.25
0.95	34.651	7.00461	72.2293	299.646	0.207712		351	48.7679	22.0333	9.82	2.78134	31.6	9.9	0.761446	3.65271	1.26
1	34.6397	7.01049	72.2955	301.038	0.207288		360	59.5574	22.0371	11.2433	3.1071	31.1	9.2	0.771712	4.02624	1.29
1.05	34.618	7.00745	72.3095	302.59	0.207306		369	47.905	22.425	11.5567	2.80022	31	9.4	0.767327	3.64932	1.28
1.1	34.605	7.0108	72.4163	297.45	0.207468		380	47.4114	22.2624	7.87667	1.85246	33.7	16.8	0.667327	2.77594	1.29
1.15	34.5967	7.01024	72.4421	299.907	0.207588		391	44.9494	20.347	9.89	2.97322	30.5	11.5	0.72619	4.09427	1.27
1.2	34.5843	7.01046	72.5224	301.338	0.207795		406	41.0028	18.9588	3.16333	1.33319	32	9	0.780488	1.70815	1.25
1.25	34.5792	7.01069	72.5582	300.732	0.206877		419	41.8082	33.745	2.15667	1.0152	31.6	7.8	0.80203	1.26579	1.19
1.3	34.5702	7.01574	72.6457	301.294	0.207116		434	43.1765	70.68	0.953333	0.692856	32	0	1	0.692856	1.15
1.35	34.5572	7.01025	72.6992	300.344	0.207112		444	46.6847	74.5985	0.456667	0.466415	32.5	0	1	0.466415	1.15
1.4	34.5506	7.00675	72.7355	299.773	0.207733		458	54.69	94.1906	0.59	0.471941	33.8	0	1	0.471941	1.14
1.45	34.5341	7.01291	72.8008	301.62	0.206854		483	47.0308	90.4693	0.65	0.908431	33.2	0	1	0.908431	1.14
1.5	34.5259	7.01381	72.9416	304.015	0.207346
1.55	34.5218	7.00667	72.9359	302.544	0.207557
1.6	34.5183	7.01244	73.0212	299.414	0.207717
1.65	34.5128	7.01241	73.0445	299.158	0.207397
1.7	34.5039	7.00783	73.0625	298.634	0.206914
1.75	34.4953	7.01241	73.1851	301.897	0.206796
1.8	34.4956	7.00699	73.2021	301.583	0.207223
1.85	34.4905	7.01329	73.2983	300.156	0.207568
1.9	34.4846	7.00281	73.3062	298.742	0.207262
1.95	34.4702	7.01747	73.4298	297.884	0.207858
2	34.4795	7.01624	73.4239	302.495	0.207308
2.05	34.4764	7.01398	73.5182	303.099	0.207361
2.1	34.4705	7.01345	73.5407	298.867	0.207423
2.15	34.4747	7.00364	73.6249	298.89	0.207316
2.2	34.4688	7.01051	73.6802	300.078	0.207184
2.25	34.4661	7.01642	73.8011	299.432	0.207118
2.3	34.4613	7.01463	73.8086	300.788	0.207249
2.35	34.4561	7.01007	73.8903	301.152	0.207105
2.4	34.4654	7.00784	73.9271	300.586	0.206963
2.45	34.4606	7.01983	74.0305	300.382	0.206864
2.5	34.462	7.01094	74.0492	297.912	0.208299
2.55	34.4595	7.00465	74.1174	298.311	0.207615
2.6	34.4609	7.00668	74.1579	301.893	0.207468
2.65	34.4606	7.00568	74.2044	301.827	0.207108
2.7	34.4623	7.00829	74.2514	298.836	0.207601
2.75	34.4609	7.01245	74.3842	298.157	0.207717
2.8	34.4657	7.01586	74.3997	300.255	0.207918
2.85	34.4644	7.01021	74.4989	300.277	0.207748
2.9	34.4671	7.01401	74.5178	302.617	0.207194
2.95	34.4633	7.00792	74.6026	298.025	0.207769
3	34.4754	7.00865	74.6344	299.046	0.208009
3.05	34.4778	7.01428	74.7085	301.09	0.207058
3.1	34.4702	7.01025	74.7488	299.489	0.207576
3.15	34.4826	7.00626	74.8465	298.953	0.206708
3.2	34.4877	7.01337	74.8528	299.825	0.207554
3.25	34.4853	7.00776	74.9367	300.306	0.207474
3.3	34.4867	7.00611	74.9972	299.792	0.20712
3.35	34.4929	7.01031	75.0291	301.005	0.207246
3.4	34.497	7.00542	75.1069	300.511	0.207369
3.45	34.5073	7.0079	75.166	298.147	0.208085
3.5	34.497	7.01563	75.2703	298.73	0.207421
3.55	34.5135	7.00757	75.2165	300.55	0.207845
3.6	34.5187	7.00778	75.3159	301.127	0.208252
3.65	34.5259	7.00295	75.3743	297.832	0.207333
3.7	34.5252	7.01122	75.4304	300.088	0.207471
3.75	34.5352	7.01586	75.4861	300.951	0.207215
3.8	34.5424	7.00725	75.5671	298.128	0.207567
3.85	34.5407	7.0153	75.6318	299.776	0.207774
3.9	34.5496	7.00993	75.7164	300.307	0.206697
3.95	34.5561	7.01528	75.7397	300.277	0.208033
4	34.5665	7.01042	75.793	299.945	0.207677
4.05	34.5716	7.01203	75.8376	297.711	0.207358
4.1	34.5823	7.00913	75.9034	299.576	0.20723
4.15	34.5833	7.01248	75.9151	300.451	0.207521
4.2	34.5895	7.01177	76.0387	302.445	0.207494
4.25	34.5926	7.01142	76.0581	299.349	0.207277
4.3	34.5998	7.01359	76.1167	301.334	0.207787
4.35	34.6139	7.01581	76.1811	302.083	0.207818
4.4	34.6225	7.00807	76.2241	299.437	0.20738
4.45	34.6331	7.01134	76.2466	304.033	0.20688
4.5	34.6386	7.01778	76.4069	298.084	0.207874
4.55	34.6486	7.01074	76.3844	298.539	0.207908
4.6	34.6452	7.00794	76.4412	300.899	0.208028
4.65	34.6613	7.01021	76.4764	300.677	0.2079
4.7	34.6651	7.00621	76.5937	301.544	0.207495
4.75	34.6802	7.01003	76.599	297.528	0.207457
4.8	34.6816	7.01004	76.6646	299.68	0.207539
4.85	34.6954	7.01806	76.7476	301.674	0.207202
4.9	34.7053	7.00039	76.7366	299.967	0.207685
4.95	34.7074	7.00536	76.8281	301.907	0.207461
5	34.7236	7.00677	76.8447	298.603	0.207743
5.05	34.7256	7.01124	76.8991	299.239	0.207489
5.1	34.7445	7.01612	77.004	302.681	0.208007
5.15	34.7466	7.00758	77.0165	299.955	0.207371
5.2	34.7559	7.00937	77.0871	303.778	0.207418
5.25	34.7617	7.0118	77.1379	301.439	0.207392
5.3	34.7731	7.00808	77.1732	299.9	0.207654
5.35	34.7865	7.00839	77.2785	303.258	0.207251
5.4	34.7944	7.00963	77.2792	299.721	0.207215
5.45	34.803	7.00461	77.3868	298.314	0.207541
5.5	34.8336	7.00828	77.446	299.027	0.207623
5.55	34.8174	7.00822	77.4872	300.729	0.20775
5.6	34.8229	7.00594	77.4981	301.757	0.207384
5.65	34.8277	7.00782	77.5977	302.815	0.207163
5.7	34.8432	7.00617	77.62	299.523	0.207337
5.75	34.8525	7.00539	77.6959	301.818	0.208036
5.8	34.8673	7.01166	77.7203	298.04	0.207141
5.85	34.8659	7.00521	77.7768	301.707	0.207895
5.9	34.8704	7.01667	77.8309	299.309	0.207779
5.95	34.8765	7.00952	77.8854	297.969	0.207675
6	34.8872	7.01118	77.9516	301.272	0.207999
6.05	34.8948	7.01366	77.9918	301.356	0.207578
6.1	34.9003	7.00864	78.0249	303.372	0.207586
6.15	34.9144	7.0115	78.1192	300.297	0.207235
6.2	34.9233	7.01	78.1247	297.778	0.207735
6.25	34.9274	7.00829	78.2208	297.173	0.207638
6.3	34.9395	7.01299	78.2128	300.449	0.20758
6.35	34.9542	7.01045	78.329	303.612	0.207427
6.4	34.9597	7.01101	78.3112	297.943	0.207389
6.45	34.9711	7.00298	78.3915	300.314	0.207686
6.5	34.9838	7.00777	78.4274	301.156	0.207732
6.55	34.978	7.01028	78.4482	296.395	0.207554
6.6	34.9907	7.01467	78.547	300.058	0.207557
6.65	34.9972	7.00589	78.5314	299.117	0.20695
6.7	35	7.00369	78.581	297.144	0.207351
6.75	35.0062	7.00989	78.6274	299.077	0.20798
6.8	35.012	7.01216	78.6619	302.629	0.207698
6.85	35.0192	7.01614	78.7584	299.144	0.207748
6.9	35.0264	7.00436	78.8327	298.373	0.207047
6.95	35.0357	7.00781	78.8037	300.505	0.207484
7	35.0416	7.01266	78.8769	299.314	0.207366
7.05	35.0519	7.00934	78.8697	298.816	0.20784
7.1	35.0581	7.00908	78.9905	298.529	0.207416
7.15	35.0612	7.01798	78.996	301.966	0.20746
7.2	35.0687	7.01075	79.0798	301.284	0.207223
7.25	35.0722	7.01396	79.0752	299.839	0.207274
7.3	35.0818	7.00681	79.1774	299.404	0.207149
7.35	35.09	7.00787	79.1777	300.008	0.207978
7.4	35.0907	7.00608	79.2179	302.825	0.207286
7.45	35.1028	7.01221	79.2369	302.805	0.207175
7.5	35.1038	6.99903	79.3097	301.719	0.207588
7.55	35.1138	7.00466	79.3402	302.77	0.207427
7.6	35.1196	7.0066	79.412	298.612	0.207745
7.65	35.1193	6.99922	79.4358	299.65	0.207152
7.7	35.1268	7.01569	79.4739	299.428	0.207578
7.75	35.131	7.0059	79.503	298.181	0.207813
7.8	35.1361	7.01444	79.5927	299.198	0.207471
7.85	35.1413	7.00512	79.5867	299.669	0.207691
7.9	35.1368	7.00269	79.6408	301.111	0.207508
7.95	35.143	7.00718	79.6635	299.879	0.207491
8	35.1482	7.01248	79.7471	297.212	0.207327
8.05	35.1574	7.01362	79.7531	301.518	0.207667
8.1	35.1636	7.00601	79.8437	296.658	0.207695
8.15	35.1674	7.00888	79.8314	298.524	0.207252
8.2	35.1774	7.00893	79.868	298.11	0.207382
8.25	35.1784	7.01165	79.9149	298.993	0.207131
8.3	35.1746	7.00254	79.9352	298.506	0.207371
8.35	35.1767	7.00661	80.0643	301.279	0.20769
8.4	35.1801	7.01094	80.1084	298.863	0.206916
8.45	35.1891	7.00298	80.1344	298.849	0.207215
8.5	35.1956	7.01269	80.1671	300.523	0.207766
8.55	35.1963	7.0039	80.2147	298.077	0.20711
8.6	35.208	6.99931	80.2355	298.983	0.207827
8.65	35.218	7.00528	80.2876	297.964	0.207771
8.7	35.2073	7.00082	80.3356	298.544	0.207557
8.75	35.2142	7.00744	80.3721	298.923	0.207181
8.8	35.219	7.01474	80.37	300.522	0.20735
8.85	35.2217	7.00904	80.4068	297.805	0.207591
8.9	35.2276	7.01111	80.4861	300.584	0.207672
8.95	35.2224	7.00348	80.5423	297.879	0.207236
9	35.2252	7.00546	80.5707	298.619	0.207693
9.05	35.2241	7.0085	80.5857	298.57	0.207542
9.1	35.2341	7.02049	80.6006	297.58	0.207533
9.15	35.2321	7.01185	80.706	301.134	0.207312
9.2	35.2341	7.01062	80.7254	296.135	0.207168
9.25	35.242	6.99626	80.8012	299.036	0.207382
9.3	35.242	7.01122	80.7634	296.932	0.207474
9.35	35.2393	6.99783	80.9127	299.368	0.207706
9.4	35.2468	7.00796	80.885	298.434	0.207282
9.45	35.252	7.0093	80.9332	297.411	0.207282
9.5	35.2516	7.0054	80.9685	299.438	0.20785
9.55	35.2606	7.00899	81.0224	299.3	0.207175
9.6	35.2602	7.01564	81.0504	298.939	0.207453
9.65	35.2582	7.00866	81.0886	300.464	0.207168
9.7	35.2578	7.00616	81.1386	300.044	0.207701
9.75	35.2664	7.00678	81.1913	298.274	0.207646
9.8	35.2754	7.01103	81.1908	302.242	0.207296
9.85	35.2685	7.00535	81.1928	298.997	0.207719
9.9	35.275	7.01447	81.311	296.97	0.207633
9.95	35.2788	7.01548	81.3442	299.991	0.207282
10	35.2816	7.01105	81.3425	301.333	0.207695
10.05	35.285	7.00673	81.3679	298.459	0.207105
10.1	35.2888	7.00361	81.4491	299.305	0.207312
10.15	35.2929	7.00966	81.4876	301.94	0.207411
10.2	35.2919	7.00427	81.5376	298.524	0.207484
10.25	35.2908	7.01059	81.5688	299.1	0.20735
10.3	35.3012	7.00768	81.6592	299.364	0.207737
10.35	35.3008	7.00641	81.6158	301.511	0.207708
10.4	35.2998	7.00948	81.6664	297.344	0.207515
10.45	35.3043	7.00532	81.6931	297.608	0.207782
10.5	35.3115	7.01401	81.7336	303.26	0.207503
10.55	35.317	7.0078	81.8073	298.686	0.207756
10.6	35.3125	7.01808	81.8383	300.062	0.20773
10.65	35.3166	7.00952	81.8748	299.013	0.207686
10.7	35.3184	7.00756	81.916	301.617	0.207484
10.75	35.3242	7.00294	81.9123	297.27	0.207178
10.8	35.3263	7.01174	81.9969	301.909	0.207312
10.85	35.3228	7.01158	82.0153	300.331	0.207431
10.9	35.3325	7.00445	82.1276	296.338	0.20745
10.95	35.3311	6.99959	82.108	300.153	0.20757
11	35.3345	7.01837	82.0975	296.646	0.207568
11.05	35.329	7.0189	82.1901	298.855	0.207507
11.1	35.3263	7.00553	82.2269	299.181	0.207398
11.15	35.3287	7.00932	82.2074	298.904	0.207618
11.2	35.3307	7.00693	82.3248	299.849	0.207423
11.25	35.3342	7.00399	82.3286	299.902	0.207231
11.3	35.3331	7.00843	82.4512	298.461	0.207207
11.35	35.3349	7.00524	82.3922	299.355	0.207576
11.4	35.339	7.01212	82.469	298.23	0.207837
11.45	35.3435	7.00827	82.4839	296.874	0.207667
11.5	35.3455	7.00844	82.5203	299.262	0.207542
11.55	35.3531	7.00786	82.5562	296.573	0.207424
11.6	35.3648	7.01503	82.5873	300.565	0.207622
11.65	35.3686	7.00993	82.6122	297.228	0.207528
11.7	35.3689	7.00486	82.6906	297.045	0.207735
11.75	35.3758	7.00517	82.7242	297.166	0.207656
11.8	35.3699	7.01286	82.7376	298.062	0.207397
11.85	35.3679	7.00869	82.7949	299.467	0.207474
11.9	35.3713	7.01072	82.8263	299.811	0.207776
11.95	35.3713	7.00393	82.8849	299.48	0.207656
12	35.3668	7.00626	82.8927	301.221	0.207567
12.05	35.373	7.00324	82.9366	299.015	0.207886
12.1	35.3861	7.01137	82.9288	298.103	0.207599
12.15	35.3858	7.01032	83.0587	301.477	0.207614
12.2	35.3974	7.01537	83.0653	296.846	0.207486
12.25	35.395	7.004	83.1095	298.843	0.207631
12.3	35.3961	7.00394	83.1322	296.87	0.207528
12.35	35.3988	7.00788	83.1438	297.552	0.207599
12.4	35.4016	7.00657	83.1964	299.107	0.207348
12.45	35.4016	7.01437	83.2339	300.049	0.207643
12.5	35.3947	7.01325	83.2323	299.41	0.207771
12.55	35.4033	7.0075	83.2843	301.161	0.207027
12.6	35.4047	7.00674	83.3078	299.84	0.207489
12.65	35.4177	7.00609	83.3803	297.546	0.207408
12.7	35.4215	7.0049	83.3849	302.371	0.207701
12.75	35.4167	7.0193	83.4022	297.194	0.207648
12.8	35.417	7.00105	83.4298	299.073	0.207623
12.85	35.4105	7.01312	83.4877	296.993	0.207695
12.9	35.4071	7.01939	83.5135	297.284	0.207277
12.95	35.4064	7.00366	83.5235	297.078	0.20774
13	35.4081	7.01076	83.5591	296.632	0.207581
13.05	35.4105	7.01527	83.6018	299.207	0.20763
13.1	35.4091	7.01247	83.6414	298.846	0.207461
13.15	35.4139	7.00779	83.6555	298.56	0.207627
13.2	35.4157	7.0068	83.6937	297.823	0.206657
13.25	35.4126	7.01126	83.6695	298.986	0.207701
13.3	35.4139	7.0192	83.7066	300.657	0.207457
13.35	35.4105	7.0133	83.7889	298.499	0.20741
13.4	35.4016	7.00374	83.7755	300.377	0.207392
13.45	35.3971	7.00605	83.8063	298.328	0.20739
13.5	35.3899	7.01502	83.8563	299.92	0.208054
13.55	35.3813	7.01238	83.8525	298.75	0.207257
13.6	35.3747	7.01983	83.8543	296.821	0.208001
13.65	35.3713	7.01317	83.8857	300.109	0.207414
13.7	35.3662	7.01913	83.9129	298.084	0.207549
13.75	35.3644	7.01279	83.9715	298.596	0.207695
13.8	35.3751	7.01355	83.9911	298.489	0.207333
13.85	35.3586	7.00885	83.9876	298.163	0.207468
13.9	35.3555	7.01444	84.0087	297.536	0.207353
13.95	35.3431	7.01369	84.0295	300.869	0.207372
14	35.3349	7.01506	84.0892	297.044	0.207406
14.05	35.3225	7.00875	84.1376	300.975	0.207563
14.1	35.3197	7.01084	84.0962	297.292	0.207371
14.15	35.318	7.00739	84.0977	300.789	0.207489
14.2	35.3118	7.01136	84.1433	295.827	0.207686
14.25	35.3115	7.01131	84.218	300.259	0.207405
14.3	35.3067	7.0149	84.1893	297.078	0.207416
14.35	35.2946	7.01345	84.2337	300.538	0.207447
14.4	35.2912	7.0115	84.2018	299.62	0.207586
14.45	35.2757	7.00977	84.3053	296.043	0.207455
14.5	35.2651	7.01098	84.3003	300.439	0.207427
14.55	35.2551	7.0097	84.3024	296.262	0.20763
14.6	35.2489	7.01048	84.3495	299.66	0.207609
14.65	35.2448	7.01277	84.3471	295.138	0.207555
14.7	35.2482	7.00855	84.4289	299.158	0.20751
14.75	35.2413	7.02291	84.4219	298.067	0.207429
14.8	35.2365	7.00475	84.4525	297.956	0.20756
14.85	35.2321	7.01131	84.5009	298.969	0.207508
14.9	35.2283	7.00997	84.5179	297.409	0.207567
14.95	35.2149	7.01205	84.5651	299.708	0.207618
15	35.2042	7.00868	84.5963	297.873	0.207537
15.05	35.2056	7.01824	84.5947	297.865	0.207609
15.1	35.1935	7.01371	84.6243	298.464	0.207351
15.15	35.1915	7.00793	84.6877	298.729	0.207669
15.2	35.1973	7.01731	84.723	298.775	0.207554
15.25	35.1997	7.0084	84.7787	298.745	0.207348
15.3	35.1949	7.01865	84.7427	298.292	0.207691
15.35	35.1942	7.01426	84.8291	296.985	0.207423
15.4	35.1777	7.01573	84.8023	300.111	0.207457
15.45	35.1719	7.00892	84.8308	298.16	0.207686
15.5	35.1708	7.00896	84.8805	297.269	0.207387
15.55	35.164	7.0199	84.9117	298.696	0.207474
15.6	35.1674	7.01038	84.9577	296.946	0.20761
15.65	35.1674	7.00647	84.9701	296.935	0.207235
15.7	35.1715	7.01809	84.9825	297.944	0.207243
15.75	35.1678	7.01686	85.0228	296.264	0.207544
15.8	35.1674	7.00676	85.0908	298.742	0.207541
15.85	35.1612	7.00826	85.1139	295.813	0.207751
15.9	35.1585	7.01272	85.1359	299.864	0.20744
15.95	35.1488	7.00771	85.1737	295.586	0.207638
16	35.1468	7.01659	85.1981	299.332	0.207491
16.05	35.142	7.00991	85.2472	296.364	0.207738
16.1	35.142	7.01258	85.2243	299.371	0.207269
16.15	35.1488	7.00797	85.2697	297.578	0.207515
16.2	35.1513	7.0189	85.2768	297.583	0.207541
16.25	35.1437	7.01956	85.3128	299.497	0.207497
16.3	35.1523	7.00807	85.3798	299.743	0.207366
16.35	35.1519	7.00903	85.3653	300.725	0.207743
16.4	35.1423	7.01076	85.4668	301.678	0.207646
16.45	35.1423	7.01307	85.4678	298.701	0.207708
16.5	35.1427	7.02223	85.5447	229.255	0.102339
16.55	35.133	7.01461	85.4892	231.38	0.098743
16.6	35.1306	7.01048	85.5232	225.62	0.099263
16.65	35.1337	7.01921	85.5352	228.11	0.099365
16.7	35.1275	7.02683	85.532	229.54	0.099505
16.75	35.131	7.01876	85.5252	228.362	0.099284
16.8	35.1282	7.0197	85.5335	228.463	0.09942
16.85	35.1323	7.0204	85.5629	227.298	0.099381
16.9	35.1368	7.01793	85.6242	232.565	0.099564
16.95	35.1358	7.01544	85.5957	229.131	0.100276
17	35.1341	7.02447	85.6458	226.033	0.099909
17.05	35.1402	7.02869	85.6633	227.757	0.099499
17.1	35.1437	7.01714	85.6721	230.131	0.099562
17.15	35.1406	7.01595	85.6571	230.451	0.099371
17.2	35.1413	7.02527	85.7024	226.79	0.099481
17.25	35.132	7.01878	85.7201	230.758	0.099533
17.3	35.1306	7.0243	85.729	226.338	0.099475
17.35	35.1303	7.01814	85.7291	225.538	0.099277
17.4	35.1334	7.02362	85.7403	228.334	0.099324
17.45	35.1358	7.02251	85.7678	225.275	0.099434
17.5	35.1341	7.01915	85.7437	228.215	0.099648
17.55	35.1296	7.0171	85.7747	230.648	0.099549
17.6	35.1265	7.01125	85.8097	229.84	0.099164
17.65	35.1323	7.02132	85.8014	227.444	0.099502
17.7	35.1389	7.02186	85.8394	230.732	0.099575
17.75	35.1299	7.00898	85.8639	226.71	0.099161
17.8	35.1389	7.01097	85.8574	227.742	0.099369
17.85	35.1279	7.01904	85.8786	229.449	0.099562
17.9	35.1385	7.01876	85.8527	224.74	0.099322
17.95	35.1378	7.01562	85.9235	230.514	0.099552
18	35.1433	7.0143	85.9158	226.747	0.099813
18.05	35.1451	7.02434	85.936	225.603	0.09941
18.1	35.1444	7.01803	85.9412	224.55	0.099159
18.15	35.1482	7.01693	85.9345	225.046	0.09986
18.2	35.144	7.01597	85.9607	225.631	0.099735
18.25	35.1423	7.0191	85.9477	226.027	0.099648
18.3	35.1447	7.01827	85.9351	224.726	0.099331
18.35	35.1516	7.02071	85.9895	227.607	0.099467
18.4	35.1571	7.01723	85.9971	225.686	0.099541
18.45	35.1492	7.02171	86.0128	227.095	0.099442
18.5	35.1578	7.01635	86.0553	228.601	0.099457
18.55	35.1547	7.02067	86.0337	228.034	0.099561
18.6	35.1523	7.0182	86.0354	226.489	0.099601
18.65	35.1581	7.0145	86.0805	228.049	0.099559
18.7	35.155	7.01864	86.1076	228.206	0.099424
18.75	35.1564	7.01975	86.0752	226.868	0.099731
18.8	35.1636	7.02564	86.1324	228.424	0.099339
18.85	35.1619	7.01674	86.0587	226.194	0.099854
18.9	35.1626	7.02351	86.1551	229.004	0.099122
18.95	35.164	7.01792	86.1401	229.099	0.09902
19	35.1702	7.0195	86.1276	225.829	0.099471
19.05	35.1674	7.01516	86.1688	230.803	0.099447
19.1	35.1636	7.01758	86.1798	224.589	0.099494
19.15	35.1671	7.01576	86.1917	230.399	0.099356
19.2	35.1753	7.01733	86.1993	225.336	0.099384
19.25	35.1643	7.02497	86.2378	231.452	0.099229
19.3	35.1643	7.01943	86.2365	225.739	0.099502
19.35	35.1695	7.02047	86.2649	229.402	0.099431
19.4	35.1791	7.02496	86.2363	226.845	0.099685
19.45	35.1733	7.02279	86.2675	228.387	0.099674
19.5	35.1712	7.02949	86.3181	226.77	0.099624
19.55	35.1719	7.01272	86.2818	227.509	0.099722
19.6	35.1832	7.02326	86.2817	228.88	0.099475
19.65	35.1777	7.01621	86.3512	226.046	0.099293
19.7	35.1819	7.0217	86.2863	228.565	0.099434
19.75	35.1808	7.02143	86.3401	226.462	0.099327
19.8	35.187	7.02644	86.3548	228.404	0.099271
19.85	35.1839	7.01343	86.3075	227.799	0.099437
19.9	35.1829	7.01563	86.3306	225.904	0.099836
19.95	35.1805	7.02993	86.3834	227.1	0.099685
20	35.1798	7.02175	86.3953	226.165	0.099698
20.05	35.177	7.02341	86.4227	226.259	0.099658
20.1	35.1853	7.01567	86.4749	231.585	0.099314
20.15	35.1794	7.02294	86.4033	226.258	0.099243
20.2	35.1757	7.02483	86.4187	229.581	0.099297
20.25	35.1798	7.0202	86.4378	226.246	0.099096
20.3	35.1794	7.01638	86.4602	227.087	0.099282
20.35	35.1884	7.02202	86.44	229.049	0.099635
20.4	35.186	7.02474	86.4705	224.759	0.099337
20.45	35.1836	7.0197	86.4973	226.915	0.099376
20.5	35.186	7.0211	86.5173	225.64	0.099761
20.55	35.187	7.02309	86.5165	226.393	0.09968
20.6	35.1932	7.01674	86.4872	227.087	0.100062
20.65	35.198	7.02346	86.5087	230.202	0.099376
20.7	35.1946	7.01863	86.5401	226.858	0.099507
20.75	35.2001	7.01569	86.5194	230.503	0.099347
20.8	35.2028	7.02155	86.5567	226.54	0.099369
20.85	35.2042	7.02087	86.5825	226.843	0.09912
20.9	35.2073	7.01587	86.6032	230.391	0.098514
20.95	35.2083	7.02511	86.6653	225.621	0.099159
21	35.2032	7.01925	86.6688	226.512	0.099322
21.05	35.2111	7.01468	86.6755	226.835	0.099376
21.1	35.2142	7.0152	86.6388	229.427	0.099007
21.15	35.2094	7.01796	86.6407	226.732	0.099214
21.2	35.2149	7.0152	86.6885	230.814	0.101363
21.25	35.2114	7.01774	86.6896	224.489	0.0994
21.3	35.2128	7.01694	86.6826	229.512	0.099726
21.35	35.219	7.01973	86.6762	224.944	0.099536
21.4	35.2235	7.01313	86.6705	231.257	0.09962
21.45	35.2159	7.02249	86.7091	225.55	0.099531
21.5	35.2059	7.01806	86.7305	229.418	0.099706
21.55	35.2131	7.02128	86.7364	225.284	0.099314
21.6	35.2045	7.02565	86.7268	228.116	0.099348
21.65	35.2035	7.01713	86.7417	228.56	0.099573
21.7	35.2004	7.02538	86.7484	226.36	0.099159
21.75	35.1935	7.02233	86.7344	229.392	0.099339
21.8	35.1898	7.02484	86.6858	225.164	0.099402
21.85	35.1788	7.0271	86.711	228.019	0.099339
21.9	35.1829	7.02402	86.7073	224.763	0.099781
21.95	35.1805	7.01809	86.7014	228.183	0.099617
22	35.1739	7.02884	86.7186	226.604	0.099695
22.05	35.1698	7.0241	86.7309	227.101	0.099901
22.1	35.1581	7.02407	86.7075	226.513	0.099161
22.15	35.1616	7.0138	86.7577	224.726	0.099902
22.2	35.1478	7.01675	86.7334	225.614	0.099195
22.25	35.1454	7.02337	86.7544	224.96	0.10003
22.3	35.144	7.01614	86.7633	224.859	0.099322
22.35	35.1282	7.02717	86.7435	225.846	0.099768
22.4	35.1251	7.01826	86.7268	227.033	0.099633
22.45	35.1176	7.01704	86.77	225.37	0.099734
22.5	35.1169	7.02774	86.788	226.835	0.099975
22.55	35.109	7.01899	86.7853	224.968	0.099697
22.6	35.1007	7.01697	86.765	227.337	0.099488
22.65	35.0959	7.01928	86.7729	226.032	0.099627
22.7	35.0938	7.0271	86.7731	226.218	0.099392
22.75	35.0845	7.01561	86.7867	225.56	0.099285
22.8	35.078	7.02147	86.7634	224.72	0.099475
22.85	35.0766	7.02158	86.7902	224.628	0.099322
22.9	35.0732	7.01847	86.7961	224.948	0.099201
22.95	35.0742	7.01659	86.8374	226.927	0.099886
23	35.0605	7.01469	86.8161	226.26	0.099326
23.05	35.0577	7.01897	86.8311	226.347	0.099248
23.1	35.056	7.02036	86.854	226.843	0.099433
23.15	35.0471	7.02604	86.8441	227.112	0.099379
23.2	35.0498	7.01546	86.8974	226.459	0.099211
23.25	35.0436	7.02284	86.8471	224.99	0.099272
23.3	35.0357	7.03108	86.8669	227.47	0.099123
23.35	35.0234	7.01972	86.8652	226.289	0.099276
23.4	35.0292	7.01504	86.8776	228.562	0.099062
23.45	35.0223	7.02315	86.9382	225.439	0.099457
23.5	35.0141	7.0231	86.8978	227.933	0.099141
23.55	35.0185	7.02328	86.9421	226.109	0.099282
23.6	35.011	7.02208	86.9061	228.906	0.09962
23.65	35.0096	7.02154	86.9273	227.866	0.099697
23.7	35.0082	7.01877	86.9342	227.613	0.09959
23.75	34.9996	7.01909	86.959	228.706	0.099682
23.8	35.0041	7.01971	86.9745	226.084	0.099371
23.85	35.0058	7.02383	87.0289	230.733	0.09914
23.9	34.9972	7.02128	86.9813	227.374	0.099706
23.95	34.9993	7.0159	87.0221	229.843	0.099005
24	35.001	7.02358	87.0383	226.835	0.099784
24.05	35.0017	7.01572	87.0333	225.773	0.099554
24.1	34.9965	7.02709	87.0198	223.603	0.09902
24.15	34.9962	7.02574	87.0347	226.981	0.09936
24.2	34.9983	7.01726	87.0791	225.169	0.099186
24.25	34.9969	7.01955	87.0781	228.338	0.099768
24.3	34.9931	7.02609	87.083	226.838	0.09905
24.35	34.9948	7.02646	87.1133	226.354	0.099731
24.4	34.9945	7.02445	87.1074	227.647	0.099692
24.45	34.9886	7.02338	87.1715	225.83	0.099444
24.5	34.9921	7.01793	87.1309	229.834	0.099418
24.55	34.9886	7.01492	87.1614	225.267	0.099531
24.6	34.9903	7.02082	87.1212	229.709	0.099141
24.65	34.9907	7.02455	87.1796	225.313	0.099263
24.7	34.991	7.02249	87.1812	229.294	0.099203
24.75	34.9879	7.02123	87.1532	225.438	0.099177
24.8	34.9883	7.02061	87.2232	225.59	0.099331
24.85	34.9842	7.02952	87.2439	228.21	0.099455
24.9	34.9848	7.02478	87.2111	227.936	0.099467
24.95	34.9852	7.02518	87.2606	226.5	0.099684
25	34.979	7.02467	87.2586	230.972	0.099896
25.05	34.9752	7.02044	87.2631	225.924	0.099416
25.1	34.9787	7.01959	87.3025	228.352	0.099297
25.15	34.978	7.02612	87.34	223.729	0.099599
25.2	34.9707	7.03669	87.3093	227.587	0.09963
25.25	34.9745	7.0274	87.3042	227.579	0.099719
25.3	34.9656	7.02312	87.3249	224.917	0.099099
25.35	34.968	7.02554	87.3188	228.249	0.099002
25.4	34.9701	7.0165	87.347	225.647	0.100022
25.45	34.9697	7.02321	87.3619	227.988	0.099658
25.5	34.9687	7.01765	87.3587	225.087	0.099378
25.55	34.9728	7.02227	87.41	229.497	0.099071
25.6	34.9732	7.01792	87.4244	225.513	0.100037
25.65	34.9797	7.01544	87.4192	226.787	0.099208
25.7	34.9859	7.02528	87.4479	226.057	0.099528
25.75	34.9742	7.01902	87.4112	226.169	0.098846
25.8	34.9728	7.02498	87.4383	229.522	0.099369
25.85	34.9783	7.02718	87.4646	225.866	0.098727
25.9	34.9855	7.02545	87.4253	228.369	0.099005
25.95	34.9869	7.02322	87.4691	226.469	0.100079
26	34.9866	7.02218	87.5172	228.313	0.099164
26.05	34.9811	7.02259	87.5393	230.213	0.099727
26.1	34.9811	7.02696	87.5398	226.571	0.099133
26.15	34.9838	7.01512	87.5083	229.395	0.099816
26.2	34.9852	7.02768	87.5348	227.751	0.099481
26.25	34.9859	7.02399	87.5451	224.273	0.099612
26.3	34.9817	7.0204	87.5799	229.904	0.099465
26.35	34.9879	7.02257	87.5933	225.027	0.098918
26.4	34.9876	7.0228	87.5623	228.461	0.099232
26.45	34.9955	7.01987	87.6079	225.116	0.09947
26.5	34.9917	7.02599	87.5878	228.497	0.099251
26.55	34.991	7.02486	87.5932	225.237	0.099954
26.6	34.9883	7.02282	87.6038	229.341	0.099143
26.65	34.9876	7.02055	87.629	227.895	0.099604
26.7	34.9952	7.02076	87.6267	226.364	0.09889
26.75	34.991	7.02457	87.6218	227.837	0.099322
26.8	35.0058	7.01895	87.6623	228.12	0.099047
26.85	34.9989	7.01931	87.697	225.973	0.099071
26.9	34.9969	7.01972	87.6728	230.805	0.099646
26.95	34.9989	7.01945	87.7141	223.999	0.099373
27	35.0003	7.02502	87.6644	228.748	0.099339
27.05	34.9986	7.02629	87.7474	224.698	0.09928
27.1	35.0103	7.02955	87.7518	228.189	0.099601
27.15	35.0048	7.02675	87.7559	231.361	0.099672
27.2	35.0038	7.02258	87.7518	227.05	0.098851
27.25	35.0027	7.01857	87.7438	228.891	0.098586
27.3	35.0055	7.02012	87.785	228.039	0.099441
27.35	35.0106	7.02951	87.8192	229.638	0.099033
27.4	35.0151	7.01779	87.8072	226.09	0.100087
27.45	35.0044	7.02494	87.8351	228.652	0.099256
27.5	35.0113	7.02518	87.8555	229.455	0.099067
27.55	35.0134	7.01994	87.8695	225.573	0.099752
27.6	35.0048	7.01916	87.8867	230.026	0.099638
27.65	35.0051	7.02053	87.8577	226.082	0.099002
27.7	35.012	7.02631	87.8394	227.91	0.099818
27.75	35.0148	7.02229	87.8854	227.462	0.099486
27.8	35.0148	7.02151	87.8816	227.749	0.099131
27.85	35.0137	7.0208	87.8798	225.795	0.100022
27.9	35.0154	7.02444	87.8979	230.598	0.099439
27.95	35.024	7.02484	87.9398	224.627	0.099808
28	35.0237	7.0228	87.9709	228.968	0.09917
28.05	35.0223	7.02485	87.9509	226.15	0.099572
28.1	35.0357	7.02339	87.9736	227.478	0.099331
28.15	35.0289	7.01866	87.9656	228.318	0.099672
28.2	35.0337	7.02569	87.9881	225.086	0.099735
28.25	35.0313	7.02441	87.9904	229.919	0.099399
28.3	35.0313	7.02801	88.0368	226.326	0.098752
28.35	35.0319	7.02567	88.0655	228.456	0.099985
28.4	35.0319	7.02338	88.0284	224.743	0.099514
28.45	35.0319	7.0207	88.0456	227.788	0.099727
28.5	35.0364	7.02303	88.0708	227.664	0.099415
28.55	35.0436	7.02204	88.0751	230.919	0.099131
28.6	35.0416	7.02307	88.0839	226.768	0.09976
28.65	35.0429	7.02249	88.1192	229.463	0.099295
28.7	35.0464	7.02216	88.0978	226.095	0.099245
28.75	35.0454	7.0194	88.0968	226.808	0.099667
28.8	35.0454	7.01855	88.119	229.612	0.099768
28.85	35.0533	7.02155	88.1052	228.614	0.099225
28.9	35.0467	7.02417	88.1713	229.926	0.099763
28.95	35.0454	7.02374	88.1313	226.427	0.099097
29	35.0509	7.01593	88.2004	230.108	0.099501
29.05	35.0512	7.02013	88.157	226.429	0.099517
29.1	35.0495	7.02008	88.179	227.743	0.099067
29.15	35.0546	7.02325	88.197	229.031	0.099167
29.2	35.0512	7.0216	88.203	225.608	0.099695
29.25	35.0581	7.02243	88.2113	228.795	0.099886
29.3	35.057	7.01938	88.2524	226.409	0.099415
29.35	35.0577	7.02275	88.2349	228.656	0.09946
29.4	35.0622	7.0216	88.2223	227.533	0.099397
29.45	35.0691	7.02315	88.2777	230.471	0.09992
29.5	35.0698	7.02376	88.2772	224.26	0.098935
29.55	35.068	7.02434	88.2628	229.208	0.09906
29.6	35.0653	7.03087	88.3058	226.305	0.099455
29.65	35.0646	7.03701	88.3083	226.866	0.09928
29.7	35.0705	7.01827	88.3428	230.931	0.09918
29.75	35.0653	7.02203	88.3667	224.59	0.099784
29.8	35.0701	7.01701	88.3633	230.158	0.099656
29.85	35.0756	7.03204	88.376	227.053	0.099177
29.9	35.0677	7.02641	88.3909	228.298	0.099225
29.95	35.0663	7.0276	88.3789	227.418	0.099097
30	35.0694	7.02366	88.3873	228.577	0.099463
30.05	35.0732	7.02113	88.4042	225.371	0.099763
30.1	35.0753	7.02193	88.4371	229.419	0.099276
30.15	35.0739	7.01866	88.4051	225.885	0.099476
30.2	35.0797	7.02054	88.4453	228.71	0.099381
30.25	35.089	7.0212	88.4788	231.078	0.099293
30.3	35.0918	7.02681	88.4672	225.611	0.099586
30.35	35.0866	7.02246	88.4972	228.287	0.099875
30.4	35.0921	7.02264	88.4933	227.619	0.099332
30.45	35.0918	7.01928	88.5011	227.309	0.099348
30.5	35.0942	7.02459	88.5001	227.233	0.099135
30.55	35.0873	7.0241	88.5021	229.492	0.099808
30.6	35.0811	7.0197	88.5268	227.015	0.099288
30.65	35.0852	7.02654	88.528	229.62	0.099339
30.7	35.088	7.02431	88.571	227.215	0.099165
30.75	35.0966	7.02604	88.5781	227.757	0.099708
30.8	35.0969	7.02775	88.578	228.549	0.099444
30.85	35.1035	7.02351	88.6018	225.158	0.099536
30.9	35.109	7.02218	88.596	230.605	0.099279
30.95	35.1079	7.02501	88.5974	224.165	0.099358
31	35.1103	7.0151	88.6368	228.129	0.099182
31.05	35.1141	7.02348	88.6329	229.037	0.099938
31.1	35.1131	7.02316	88.6562	231.485	0.099384
31.15	35.1117	7.02504	88.6559	228.016	0.099444
31.2	35.1072	7.02192	88.6895	224.037	0.099949
31.25	35.11	7.01844	88.6762	231.949	0.099455
31.3	35.1134	7.02229	88.6938	228.026	0.099795
31.35	35.1141	7.02353	88.6826	226.344	0.099353
31.4	35.1131	7.02389	88.704	229.442	0.09958
31.45	35.1114	7.02602	88.7064	229.994	0.099612
31.5	35.1179	7.02032	88.7193	226.817	0.099541
31.55	35.1186	7.02686	88.7439	228.124	0.099582
31.6	35.122	7.02476	88.7279	225.644	0.099585
31.65	35.1165	7.023	88.7037	226.12	0.099403
31.7	35.1207	7.02617	88.7493	229.748	0.099337
31.75	35.1213	7.01887	88.7557	225.488	0.099314
31.8	35.1234	7.02788	88.7879	231.43	0.099614
31.85	35.1275	7.02745	88.7816	224.89	0.099209
31.9	35.1251	7.02891	88.8151	228.921	0.099552
31.95	35.1286	7.01805	88.8377	224.99	0.099399
32	35.1313	7.02394	88.8325	226.893	0.099193
32.05	35.1323	7.01891	88.8539	226.238	0.099348
32.1	35.133	7.02623	88.8547	226.691	0.099462
32.15	35.1344	7.02615	88.8639	227.481	0.099632
32.2	35.1372	7.00854	88.8445	227.888	0.098667
32.25	35.1392	7.0308	88.8758	228.374	0.0994
32.3	35.144	7.02385	88.8981	228.699	0.099279
32.35	35.1478	7.01956	88.8882	226.986	0.099546
32.4	35.1478	7.0255	88.8834	230.438	0.099347
32.45	35.1506	7.02179	88.9275	225.879	0.099405
32.5	35.153	7.019	88.9043	230.798	0.099653
32.55	35.1526	7.02482	88.9466	225.338	0.098777
32.6	35.1547	7.01762	88.9403	228.131	0.099373
32.65	35.1585	7.01592	88.9174	224.864	0.09923
32.7	35.1537	7.01457	88.9319	227.311	0.099559
32.75	35.1557	7.02134	88.9564	224.181	0.099484
32.8	35.1543	7.02548	88.9033	226.593	0.099297
32.85	35.1526	7.01858	88.9467	225.517	0.099685
32.9	35.1568	7.02019	88.9773	224.979	0.099259
32.95	35.1499	7.01615	88.9862	225.961	0.099405
33	35.1468	7.02104	88.9622	225.964	0.099517
33.05	35.1475	7.02512	88.987	229.442	0.099444
33.1	35.1382	7.01593	88.9697	224.428	0.099449
33.15	35.1323	7.03	88.9703	229.449	0.099632
33.2	35.1279	7.02268	88.9547	227.464	0.099195
33.25	35.122	7.02598	88.9727	227.28	0.099441
33.3	35.1217	7.0277	88.9985	227.215	0.099564
33.35	35.1158	7.01715	88.9882	229.742	0.099489
33.4	35.1086	7.02957	89.0254	225.595	0.099486
33.45	35.11	7.01942	88.995	230.036	0.09923
33.5	35.1017	7.01786	88.9948	226.045	0.099361
33.55	35.0938	7.02309	88.9828	230.853	0.099609
33.6	35.0897	7.0163	88.961	224.864	0.099502
33.65	35.0797	7.01965	88.9731	228.716	0.099656
33.7	35.079	7.0189	88.9744	225.536	0.099515
33.75	35.0656	7.02287	88.9711	227.355	0.099488
33.8	35.0577	7.02347	88.9323	227.094	0.099599
33.85	35.0591	7.01878	88.9701	224.548	0.099465
33.9	35.0509	7.02588	88.974	222.251	0.099654
33.95	35.0454	7.02434	88.9852	227.05	0.099345
34	35.0429	7.0182	88.9993	223.226	0.099433
34.05	35.0333	7.02509	88.9822	228.465	0.099352
34.1	35.0278	7.02538	89.0045	224.17	0.099327
34.15	35.023	7.03079	89.0189	227.694	0.099577
34.2	35.0247	7.01947	89.0459	225.847	0.099523
34.25	35.022	7.02239	89.0057	228.04	0.099565
34.3	35.0175	7.02653	89.0391	225.322	0.099442
34.35	35.0123	7.02277	89.0698	228.442	0.099301
34.4	35.0027	7.02787	89.0389	223.731	0.099251
34.45	35.0113	7.02745	89.0505	227.771	0.09948
34.5	35.0082	7.02726	89.0504	225.962	0.099663
34.55	34.9996	7.02012	89.0464	224.19	0.099743
34.6	35.0034	7.02296	89.0423	225.121	0.099471
34.65	34.9952	7.02278	89.083	225.114	0.099397
34.7	34.9903	7.02027	89.1121	228.609	0.099413
34.75	34.9807	7.01823	89.0689	227.893	0.099444
34.8	34.9756	7.01215	89.0904	227.931	0.099732
34.85	34.9707	7.02612	89.1205	229.57	0.099481
34.9	34.9677	7.02738	89.1076	226.038	0.099356
34.95	34.9659	7.02455	89.1702	229.16	0.099288
35	34.9567	7.02265	89.1385	225.123	0.099606
35.05	34.9601	7.02452	89.1347	227.539	0.099407
35.1	34.9573	7.02891	89.1858	229.584	0.099347
35.15	34.9515	7.02661	89.1505	226.865	0.099522
35.2	34.9491	7.01946	89.1249	226.111	0.099423
35.25	34.9508	7.02567	89.1762	228.589	0.099361
35.3	34.9529	7.01994	89.1715	229.689	0.099363
35.35	34.9597	7.02781	89.2012	227.82	0.099222
35.4	34.9567	7.02263	89.2266	230.795	0.099441
35.45	34.957	7.03215	89.2277	227.13	0.099455
35.5	34.956	7.02442	89.2364	225.991	0.099337
35.55	34.9646	7.02339	89.2333	228.82	0.09934
35.6	34.9615	7.02251	89.2434	226.173	0.099366
35.65	34.9594	7.03146	89.2788	227.374	0.099672
35.7	34.9525	7.02307	89.299	227.344	0.099316
35.75	34.9546	7.02093	89.2634	228.098	0.099557
35.8	34.9511	7.02675	89.3206	228.071	0.099541
35.85	34.9477	7.02608	89.3181	231.04	0.099433
35.9	34.9415	7.02522	89.3088	226.295	0.099509
35.95	34.9432	7.02295	89.3537	227.24	0.099319
36	34.9384	7.02781	89.3535	228.992	0.099227
36.05	34.935	7.0244	89.3594	225.578	0.099517
36.1	34.9329	7.02578	89.3703	228.362	0.099706
36.15	34.936	7.02176	89.3676	227.347	0.099329
36.2	34.9371	7.0226	89.3546	226.571	0.099716
36.25	34.9364	7.02627	89.383	227.82	0.099784
36.3	34.935	7.02298	89.4352	227.498	0.099131
36.35	34.9364	7.02781	89.4175	227.65	0.099463
36.4	34.9395	7.01924	89.4298	230.219	0.099559
36.45	34.9405	7.02054	89.4039	226.51	0.099635
36.5	34.946	7.02577	89.4594	232.045	0.099057
36.55	34.9494	7.02467	89.4695	224.995	0.099344
36.6	34.9511	7.02269	89.4338	230.383	0.099625
36.65	34.9474	7.02739	89.4929	224.199	0.099595
36.7	34.9446	7.02693	89.4927	225.982	0.099561
36.75	34.9436	7.0266	89.5103	229.058	0.099335
36.8	34.9453	7.02773	89.5056	224.904	0.099434
36.85	34.9436	7.02013	89.5478	227.307	0.099533
36.9	34.9474	7.02264	89.5605	222.961	0.099366
36.95	34.9446	7.02847	89.585	228.071	0.099335
37	34.9487	7.02693	89.58	225.629	0.099305
37.05	34.9432	7.02609	89.5961	228.362	0.099552
37.1	34.9446	7.02423	89.5978	225.636	0.099407
37.15	34.9484	7.02553	89.5552	227.273	0.099562
37.2	34.9436	7.02452	89.564	225.678	0.099561
37.25	34.9381	7.03024	89.603	228.672	0.099635
37.3	34.9481	7.02482	89.5937	224.36	0.099561
37.35	34.9446	7.02385	89.5926	227.968	0.099344
37.4	34.9429	7.02825	89.6421	225.234	0.099509
37.45	34.9436	7.02386	89.632	227.945	0.099211
37.5	34.9412	7.01808	89.6829	224.058	0.09951
37.55	34.9443	7.02942	89.6387	228.158	0.099329
37.6	34.9432	7.02899	89.6965	223.745	0.099502
37.65	34.9453	7.02439	89.703	228.347	0.099368
37.7	34.9415	7.02525	89.7145	223.581	0.099394
37.75	34.9453	7.03516	89.6892	228.496	0.099596
37.8	34.945	7.01618	89.725	225.721	0.099332
37.85	34.9477	7.02706	89.7207	227.691	0.099606
37.9	34.9501	7.01774	89.7207	226.711	0.099152
37.95	34.9474	7.02492	89.7296	227.913	0.099765
38	34.9511	7.02525	89.7398	228.295	0.099512
38.05	34.9456	7.026	89.6971	230.287	0.099276
38.1	34.9511	7.02714	89.7258	227.238	0.099386
38.15	34.9525	7.02504	89.7624	232.144	0.099564
38.2	34.9577	7.02246	89.7656	225.01	0.099232
38.25	34.9467	7.02762	89.7766	231.867	0.099442
38.3	34.9546	7.02474	89.7944	224.27	0.099222
38.35	34.9518	7.02665	89.7778	229.372	0.099222
38.4	34.9532	7.02464	89.829	223.835	0.099209
38.45	34.9518	7.02405	89.8039	226.495	0.099499
38.5	34.9467	7.02406	89.8067	227.372	0.099653
38.55	34.9525	7.03673	89.8267	224.404	0.099305
38.6	34.9487	7.03663	89.8645	229.747	0.099512
38.65	34.9474	7.02424	89.8582	223.592	0.099353
38.7	34.9487	7.0153	89.8897	228.552	0.099208
38.75	34.9463	7.02459	89.9175	223.321	0.099261
38.8	34.947	7.02394	89.9258	228.259	0.099659
38.85	34.9511	7.02061	89.8801	223.112	0.099285
38.9	34.9481	7.02209	89.8966	228.666	0.099369
38.95	34.9429	7.027	89.9227	225.499	0.099318
39	34.9439	7.02704	89.9161	226.783	0.099345
39.05	34.9467	7.02871	89.9501	227.378	0.099522
39.1	34.9522	7.0255	89.9771	229.528	0.099269
39.15	34.9505	7.01783	89.9715	226.45	0.099392
39.2	34.9494	7.02524	89.9927	230.984	0.099208
39.25	34.9577	7.02375	89.9541	225.037	0.099703
39.3	34.956	7.02926	89.9852	230.681	0.09968
39.35	34.9622	7.0234	90.0036	228.151	0.09953
39.4	34.9529	7.02476	90.0228	225.816	0.099763
39.45	34.9563	7.02755	90.0417	230.249	0.099366
39.5	34.9501	7.02525	90.0776	228.551	0.099711
39.55	34.9498	7.02749	90.0624	232.009	0.099837
39.6	34.956	7.02669	90.088	225.48	0.099313
39.65	34.9522	7.01912	90.097	231.887	0.099324
39.7	34.9546	7.02562	90.0905	225.756	0.099658
39.75	34.9532	7.02148	90.1178	226.142	0.099697
39.8	34.9549	7.01669	90.0899	230.378	0.099329
39.85	34.9597	7.02905	90.1101	230.846	0.099292
39.9	34.9646	7.01886	90.1329	232.703	0.099459
39.95	34.9642	7.02765	90.152	224.983	0.099099
40	34.9601	7.03126	90.1441	228.254	0.099465
40.05	34.9663	7.02259	90.1728	230.548	0.099212
40.1	34.9639	7.02688	90.1987	228.407	0.099382
40.15	34.9652	7.02764	90.1798	231.207	0.099222
40.2	34.9632	7.02499	90.186	225.453	0.099546
40.25	34.9611	7.02431	90.2018	231.007	0.09931
40.3	34.9707	7.02775	90.2329	228.709	0.099531
40.35	34.9745	7.02119	90.2183	227.3	0.099531
40.4	34.9711	7.02188	90.2162	229.228	0.099493
40.45	34.978	7.02993	90.2252	228.489	0.099203
40.5	34.9776	7.03447	90.2885	231.501	0.099575
40.55	34.9842	7.02479	90.2633	225.556	0.099496
40.6	34.9814	7.02361	90.2807	230.437	0.099373
40.65	34.9938	7.02778	90.2671	229.72	0.099486
40.7	34.99	7.03013	90.2956	225.256	0.09979
40.75	34.9924	7.0316	90.3181	230.919	0.099476
40.8	34.9958	7.03019	90.3011	224.645	0.099552
40.85	34.9938	7.02755	90.2528	229.653	0.099518
40.9	34.9976	7.0227	90.3196	224.353	0.099627
40.95	34.9972	7.02876	90.3409	226.341	0.099141
41	35.0041	7.03186	90.3339	223.982	0.099081
41.05	35.0082	7.03391	90.3466	228.854	0.099489
41.1	35.0106	7.02815	90.3823	223.406	0.099117
41.15	35.012	7.02926	90.3725	227.626	0.099684
41.2	35.0034	7.02344	90.3637	225.349	0.099476
41.25	35.0072	7.02613	90.389	227.432	0.099483
41.3	35.0093	7.02609	90.3685	224.502	0.099724
41.35	35.0075	7.02665	90.3852	227.596	0.099191
41.4	35.0113	7.02291	90.4105	223.982	0.099146
41.45	35.011	7.02587	90.3863	227.958	0.099664
41.5	35.0106	7.02539	90.4243	222.812	0.099633
41.55	35.0086	7.025	90.4317	227.09	0.099729
41.6	35.0086	7.02724	90.4732	224.14	0.099654
41.65	35.011	7.02298	90.481	227.484	0.099551
41.7	35.0141	7.03033	90.4845	224.602	0.099518
41.75	35.0148	7.02427	90.4935	227.001	0.099344
41.8	35.0154	7.02414	90.5137	224.324	0.09923
41.85	35.0123	7.02198	90.5029	227.572	0.099573
41.9	35.013	7.02707	90.4627	224.55	0.099203
41.95	35.0141	7.02843	90.5091	228.386	0.099522
42	35.0161	7.02229	90.4724	224.384	0.099459
42.05	35.0209	7.02129	90.4968	227.296	0.099408
42.1	35.0172	7.01626	90.5414	227.601	0.099653
42.15	35.0161	7.02498	90.5214	226.841	0.099345
42.2	35.0165	7.02483	90.5438	229.679	0.099378
42.25	35.022	7.01937	90.5355	226.768	0.099447
42.3	35.0254	7.02253	90.5529	227.658	0.099152
42.35	35.0302	7.02776	90.5581	225.279	0.099569
42.4	35.0247	7.02712	90.5856	226.016	0.099462
42.45	35.0254	7.02677	90.5738	226.394	0.099224
42.5	35.0333	7.02046	90.5545	228.12	0.099329
42.55	35.0309	7.02427	90.6099	227.06	0.09948
42.6	35.0316	7.02412	90.5984	228.358	0.099653
42.65	35.0344	7.02233	90.6101	227.177	0.099381
42.7	35.0374	7.02579	90.6126	229.042	0.099625
42.75	35.035	7.02625	90.6262	226.806	0.099446
42.8	35.0522	7.02021	90.6483	228.596	0.099517
42.85	35.0429	7.02509	90.6378	231.529	0.099557
42.9	35.0471	7.02438	90.6233	224.908	0.099369
42.95	35.0505	7.02851	90.6446	232.597	0.099133
43	35.0591	7.02092	90.6761	227.872	0.099204
43.05	35.057	7.01871	90.7141	224.877	0.099484
43.1	35.0632	7.02142	90.7265	230.608	0.099389
43.15	35.0639	7.02552	90.7235	226.994	0.099446
43.2	35.0629	7.02885	90.7286	229.473	0.099497
43.25	35.0601	7.02807	90.7531	227.431	0.099326
43.3	35.0643	7.03073	90.7385	233.913	0.09931
43.35	35.0625	7.02344	90.729	225.759	0.099598
43.4	35.0608	7.02366	90.7795	225.268	0.099539
43.45	35.0636	7.02683	90.7549	229.914	0.099439
43.5	35.0646	7.02533	90.7862	228.665	0.09931
43.55	35.0677	7.02423	90.8121	232.146	0.099549
43.6	35.0639	7.02279	90.8091	224.817	0.099709
43.65	35.0656	7.02852	90.8036	229.284	0.099379
43.7	35.0653	7.02399	90.8001	230.419	0.099449
43.75	35.0581	7.02616	90.839	224.882	0.099279
43.8	35.0639	7.02679	90.8366	228.801	0.099499
43.85	35.0656	7.02636	90.8229	227.956	0.099442
43.9	35.0701	7.02114	90.8251	233.611	0.099497
43.95	35.0756	7.02564	90.8551	222.763	0.099575
44	35.0766	7.03289	90.8711	232.837	0.099203
44.05	35.077	7.02334	90.844	224.76	0.099486
44.1	35.0766	7.02596	90.8477	227.359	0.099611
44.15	35.0773	7.02689	90.8861	231.391	0.099238
44.2	35.0804	7.02455	90.872	225.27	0.099318
44.25	35.0835	7.03193	90.9285	227.661	0.099392
44.3	35.0849	7.02259	90.905	228.809	0.099424
44.35	35.087	7.02972	90.8913	231.568	0.099248
44.4	35.087	7.024	90.9228	227.609	0.099418
44.45	35.0818	7.03002	90.927	229.958	0.099544
44.5	35.0815	7.0243	90.9382	227.792	0.099426
44.55	35.0856	7.02461	90.9333	225.169	0.09923
44.6	35.087	7.02375	90.9431	229.812	0.099539
44.65	35.0907	7.01963	90.9619	224.674	0.099405
44.7	35.0928	7.02264	90.9825	226.993	0.09948
44.75	35.0928	7.01827	91.0301	225.966	0.099697
44.8	35.0942	7.02655	91.0166	228.818	0.099344
44.85	35.0993	7.03094	90.9954	227.511	0.099382
44.9	35.1014	7.02228	91.002	230.005	0.099535
44.95	35.1038	7.02664	91.0275	227.276	0.099345
45	35.1024	7.02693	91.0125	230.771	0.099204
45.05	35.1055	7.02547	91.0256	225.86	0.099123
45.1	35.1062	7.02249	91.0098	234.09	0.099344
45.15	35.1096	7.0243	91.0389	224.268	0.099624
45.2	35.1114	7.02002	91.0653	227.3	0.099478
45.25	35.1162	7.01762	91.0597	230.054	0.099167
45.3	35.1169	7.02296	91.0711	224.395	0.099599
45.35	35.1169	7.0239	91.0781	228.284	0.099408
45.4	35.1265	7.03022	91.0978	226.586	0.099507
45.45	35.1241	7.03605	91.1274	226.393	0.099259
45.5	35.1275	7.02466	91.1499	230.408	0.099742
45.55	35.132	7.02109	91.1189	228.844	0.099122
45.6	35.1279	7.0203	91.1529	224.863	0.099493
45.65	35.1361	7.02137	91.1577	232.176	0.09948
45.7	35.1351	7.02675	91.1375	225.744	0.099475
45.75	35.1344	7.02256	91.1571	233.092	0.099214
45.8	35.1275	7.02865	91.1714	224.908	0.099285
45.85	35.1337	7.02627	91.1761	228.719	0.099967
45.9	35.1313	7.02794	91.1514	223.854	0.099606
45.95	35.1299	7.03517	91.182	226.095	0.099389
46	35.1265	7.02986	91.1927	227.576	0.09935
46.05	35.12	7.02148	91.2003	223.644	0.099384
46.1	35.1182	7.02479	91.192	229.217	0.098974
46.15	35.1138	7.02808	91.1862	225.097	0.099429
46.2	35.1096	7.02239	91.1848	229.427	0.099071
46.25	35.1103	7.0216	91.1717	227.124	0.099217
46.3	35.1062	7.02797	91.2114	227.858	0.09925
46.35	35.1069	7.0268	91.2037	230.616	0.099706
46.4	35.1021	7.02082	91.1427	229.711	0.099611
46.45	35.0966	7.02772	91.1545	226.002	0.099141
46.5	35.0914	7.02865	91.1501	230.598	0.099745
46.55	35.0876	7.02634	91.1416	224.543	0.099515
46.6	35.0904	7.02747	91.1666	232.025	0.099063
46.65	35.0815	7.02696	91.1416	224.316	0.099684
46.7	35.0722	7.03024	91.1469	231.315	0.0994
46.75	35.0694	7.02124	91.1363	225.308	0.099651
46.8	35.0639	7.01869	91.1565	232.069	0.099641
46.85	35.0588	7.02788	91.1581	225.022	0.099862
46.9	35.0495	7.02502	91.1617	231.523	0.099418
46.95	35.0491	7.0228	91.1438	224.172	0.099619
47	35.0457	7.02508	91.1641	227.162	0.099471
47.05	35.0405	7.03075	91.1581	227.888	0.099552
47.1	35.0326	7.02404	91.1416	223.775	0.099431
47.15	35.0409	7.0293	91.1403	228.834	0.099034
47.2	35.0319	7.03093	91.1798	223.22	0.099569
47.25	35.0374	7.02696	91.1502	227.839	0.099441
47.3	35.033	7.02315	91.1672	224.741	0.099705
47.35	35.0313	7.01935	91.1484	229.702	0.099708
47.4	35.0271	7.02737	91.1721	228.904	0.099565
47.45	35.0264	7.03345	91.2029	228.923	0.099382
47.5	35.0189	7.02473	91.2031	228.692	0.099559
47.55	35.0213	7.02065	91.178	231.446	0.099669
47.6	35.0141	7.02686	91.2133	225.928	0.099178
47.65	35.0134	7.02679	91.2363	229.977	0.099284
47.7	35.0093	7.03057	91.2232	224.074	0.099227
47.75	35.0044	7.02574	91.242	231.063	0.099855
47.8	35.002	7.02394	91.2183	224.8	0.099399
47.85	35.0007	7.02439	91.2718	230.699	0.09963
47.9	35.0007	7.02588	91.2396	224.968	0.099878
47.95	35.0034	7.02355	91.2938	230.128	0.09946
48	34.9986	7.02461	91.2942	223.902	0.099637
48.05	34.9921	7.02529	91.2912	229.129	0.099554
48.1	34.9866	7.02884	91.2837	223.468	0.099496
48.15	34.9886	7.03085	91.2715	224.978	0.099015
48.2	34.9914	7.02212	91.3098	228.222	0.099573
48.25	34.9828	7.0213	91.3026	224.202	0.099373
48.3	34.9855	7.0291	91.2968	228.547	0.099732
48.35	34.9793	7.02868	91.3332	226.787	0.099552
48.4	34.9762	7.02952	91.3311	229.421	0.099646
48.45	34.9714	7.02323	91.3339	227.741	0.099705
48.5	34.9728	7.02941	91.3066	231.241	0.099429
48.55	34.9652	7.02371	91.3191	225.446	0.099288
48.6	34.9738	7.02093	91.3303	231.286	0.098903
48.65	34.9694	7.02878	91.3437	228.571	0.099666
48.7	34.9701	7.02553	91.3576	224.844	0.099271
48.75	34.9663	7.02136	91.3551	229.741	0.099334
48.8	34.9652	7.02365	91.3927	229.325	0.099951
48.85	34.969	7.02451	91.4025	230.766	0.099671
48.9	34.969	7.02968	91.4291	226.591	0.099254
48.95	34.9773	7.02422	91.4215	227.127	0.098853
49	34.9718	7.02469	91.4642	227.037	0.099575
49.05	34.9725	7.02416	91.4786	224.411	0.09951
49.1	34.9663	7.03059	91.4374	226.867	0.099604
49.15	34.968	7.02767	91.4529	224.849	0.099502
49.2	34.9694	7.02735	91.4399	228.921	0.099172
49.25	34.979	7.02366	91.4269	226.211	0.099677
49.3	34.9673	7.02497	91.485	226.661	0.099538
49.35	34.967	7.03137	91.4628	229.43	0.099692
49.4	34.9639	7.01868	91.4575	231.848	0.099361
49.45	34.969	7.02443	91.5099	226.284	0.099522
49.5	34.9701	7.03433	91.5016	228.267	0.099716
49.55	34.9639	7.02216	91.4992	229.282	0.099365
49.6	34.9659	7.02651	91.5668	223.813	0.099635
49.65	34.9601	7.0363	91.5759	228.079	0.099378
49.7	34.9608	7.03013	91.5567	228.781	0.099663
49.75	34.9635	7.02525	91.5442	228.787	0.099012
49.8	34.9584	7.02808	91.5558	227.925	0.099149
49.85	34.9646	7.02401	91.5843	231.277	0.099311
49.9	34.9604	7.0237	91.6077	225.138	0.099407
49.95	34.9646	7.02993	91.5813	227.685	0.099756
50	34.9601	7.02726	91.5838	228.24	0.099144
50.05	34.9649	7.03798	91.5426	224.256	0.099792
50.1	34.9694	7.02702	91.625	228.32	0.099779
50.15	34.9649	7.03423	91.5946	224.302	0.099204
50.2	34.9656	7.02718	91.6036	229.354	0.099156
50.25	34.9635	7.03362	91.6652	225.075	0.099415
50.3	34.9573	7.02275	91.6609	225.98	0.098979
50.35	34.9639	7.0245	91.6882	228.305	0.099807
50.4	34.9635	7.02705	91.6815	226.611	0.099444
50.45	34.9618	7.02407	91.6836	230.836	0.099421
50.5	34.9639	7.03143	91.6876	228.802	0.099256
50.55	34.9594	7.02665	91.6744	226.344	0.099834
50.6	34.9635	7.02958	91.682	229.972	0.099002
50.65	34.9738	7.02244	91.6632	226.494	0.099339
50.7	34.9735	7.02592	91.7109	232.21	0.099447
50.75	34.9783	7.01991	91.7052	224.93	0.099863
50.8	34.9831	7.03695	91.7243	227.522	0.099348
50.85	34.9821	7.02869	91.729	228.708	0.099387
50.9	34.9821	7.02642	91.7209	225.098	0.09918
50.95	34.9862	7.01549	91.7174	228.229	0.099627
51	34.9824	7.02708	91.7716	224.565	0.099761
51.05	34.98	7.03518	91.7386	227.331	0.099554
51.1	34.9883	7.02787	91.7544	228.593	0.099604
51.15	34.9835	7.0251	91.7939	228.956	0.099692
51.2	34.989	7.03306	91.8052	228.639	0.099624
51.25	34.9848	7.02797	91.8009	227.538	0.099154
51.3	34.9835	7.02492	91.7747	226.82	0.09942
51.35	34.9831	7.02635	91.825	230.363	0.099527
51.4	34.9845	7.02474	91.8079	225.653	0.099468
51.45	34.9776	7.03299	91.8141	230.145	0.099522
51.5	34.98	7.0251	91.8739	224.71	0.099446
51.55	34.9811	7.01956	91.876	229.203	0.099195
51.6	34.9838	7.02305	91.8568	226.016	0.099415
51.65	34.9804	7.02763	91.8502	225.871	0.09985
51.7	34.9845	7.0303	91.8712	229.093	0.099217
51.75	34.9848	7.02503	91.8742	224.458	0.099379
51.8	34.9938	7.02395	91.8647	227.45	0.099782
51.85	34.9852	7.03027	91.891	229.804	0.099656
51.9	34.9907	7.03271	91.8803	227.884	0.099523
51.95	35.0017	7.02512	91.8633	229.06	0.099536
52	35	7.03713	91.8903	227.529	0.099554
52.05	34.9993	7.02873	91.8923	227.074	0.099663
52.1	35.0041	7.02679	91.921	228.416	0.099421
52.15	35.0051	7.01914	91.9077	226.935	0.099037
52.2	35.0086	7.03569	91.9454	227.926	0.099544
52.25	35.012	7.03275	91.9349	227.24	0.09963
52.3	35.0103	7.03581	91.9368	228.309	0.099643
52.35	35.0096	7.02246	91.9824	227.25	0.099446
52.4	35.0086	7.02714	91.971	229.936	0.09957
52.45	35.0079	7.02986	91.9796	226.772	0.099536
52.5	35.0086	7.02832	91.9673	231.657	0.099395
52.55	35.0127	7.02994	91.9719	226.732	0.099622
52.6	35.022	7.02595	91.9833	229.503	0.099376
52.65	35.0206	7.03377	91.9967	226.196	0.099324
52.7	35.0134	7.03077	91.9796	228.235	0.099493
52.75	35.0127	7.02998	92.0152	226.65	0.099567
52.8	35.0165	7.02903	92.0027	228.457	0.099478
52.85	35.0254	7.02671	92.0396	225.972	0.099591
52.9	35.0182	7.026	92.0288	230.074	0.099635
52.95	35.0289	7.03527	92.0389	226.163	0.09963
53	35.024	7.02747	92.0518	229.913	0.099331
53.05	35.0227	7.01999	92.067	226.18	0.099494
53.1	35.024	7.02533	92.0396	229.879	0.09914
53.15	35.0196	7.02091	92.0975	225.761	0.099418
53.2	35.0175	7.03401	92.0639	228.435	0.099212
53.25	35.0227	7.02403	92.0947	224.5	0.099588
53.3	35.0154	7.02613	92.1082	229.687	0.09939
53.35	35.0154	7.03126	92.0765	225.387	0.098913
53.4	35.0175	7.02636	92.0847	229.722	0.099101
53.45	35.0209	7.02741	92.0753	226.297	0.099897
53.5	35.0196	7.03363	92.1352	227.969	0.099614
53.55	35.0278	7.03161	92.1251	225.456	0.099693
53.6	35.0285	7.02403	92.1463	228.572	0.099518
53.65	35.034	7.02629	92.1454	224.98	0.099012
53.7	35.035	7.02673	92.1494	230.687	0.099198
53.75	35.0354	7.03013	92.1607	225.915	0.099718
53.8	35.0416	7.02741	92.1406	228.38	0.099316
53.85	35.0395	7.02289	92.1575	226.537	0.099047
53.9	35.0443	7.02898	92.1596	229.044	0.099674
53.95	35.0361	7.04018	92.1806	227.13	0.099428
54	35.0447	7.02455	92.1497	228.907	0.099539
54.05	35.0495	7.02635	92.2219	225.475	0.099624
54.1	35.0502	7.02658	92.2041	229.025	0.099271
54.15	35.0553	7.02325	92.2171	227.724	0.099784
54.2	35.0526	7.02013	92.2386	230.29	0.099501
54.25	35.0519	7.02455	92.2539	227.258	0.099604
54.3	35.0543	7.02503	92.2001	229.826	0.099514
54.35	35.0564	7.0231	92.2228	225.83	0.099437
54.4	35.0495	7.02898	92.2203	228.067	0.099729
54.45	35.055	7.02587	92.2181	227.734	0.098971
54.5	35.0484	7.0179	92.244	224.529	0.099973
54.55	35.0515	7.02965	92.261	230.006	0.099965
54.6	35.0474	7.02583	92.2737	222.143	0.099172
54.65	35.0474	7.02513	92.2556	228.823	0.099551
54.7	35.0457	7.03167	92.2744	223.409	0.099413
54.75	35.0529	7.03055	92.2928	228.546	0.099264
54.8	35.0529	7.02961	92.2862	225.442	0.099505
54.85	35.0529	7.0242	92.2918	228.984	0.098924
54.9	35.056	7.02881	92.2891	227.521	0.099133
54.95	35.0584	7.03236	92.3332	231.728	0.099347
55	35.0612	7.03162	92.3298	225.964	0.099405
55.05	35.0581	7.02454	92.3037	229.719	0.099664
55.1	35.0605	7.03212	92.3413	225.51	0.099522
55.15	35.054	7.02523	92.3462	226.411	0.099507
55.2	35.0612	7.03278	92.3506	226.743	0.099795
55.25	35.0625	7.02858	92.3523	225.896	0.099412
55.3	35.0608	7.02064	92.3792	226.51	0.099256
55.35	35.0663	7.03331	92.358	226.544	0.099467
55.4	35.0636	7.0249	92.3939	227.902	0.099381
55.45	35.0653	7.02386	92.37	224.325	0.099883
55.5	35.0746	7.02326	92.3964	228.497	0.099229
55.55	35.0753	7.02259	92.3998	223.586	0.099917
55.6	35.0797	7.02534	92.3798	230.725	0.099588
55.65	35.0773	7.02208	92.4053	224.013	0.099384
55.7	35.0883	7.03221	92.4104	227.803	0.099324
55.75	35.0904	7.02378	92.4119	228.481	0.099896
55.8	35.0952	7.01769	92.4446	227.681	0.09935
55.85	35.0935	7.03254	92.4331	228.06	0.098952
55.9	35.0894	7.02449	92.4074	227.833	0.099005
55.95	35.0945	7.02494	92.4212	227.095	0.099896
56	35.0897	7.0292	92.4673	229.542	0.098814
56.05	35.0894	7.02737	92.4262	225.621	0.099471
56.1	35.0938	7.01194	92.4862	228.148	0.099439
56.15	35.09	7.03465	92.4606	226.083	0.099868
56.2	35.0921	7.03173	92.4325	227.912	0.09958
56.25	35.0842	7.02348	92.463	227.962	0.099713
56.3	35.0907	7.02382	92.4491	229.432	0.099486
56.35	35.09	7.02362	92.4583	227.551	0.099311
56.4	35.0828	7.03159	92.4268	231.227	0.099512
56.45	35.0852	7.02129	92.4579	227.01	0.099591
56.5	35.0911	7.02017	92.4253	231.512	0.099813
56.55	35.0842	7.02375	92.4138	226.345	0.098971
56.6	35.0811	7.02171	92.4428	226.903	0.099428
56.65	35.0815	7.01756	92.441	227.47	0.099452
56.7	35.0756	7.02865	92.4308	224.975	0.099463
56.75	35.0756	7.03102	92.434	229.648	0.099551
56.8	35.0708	7.03099	92.4525	222.935	0.099468
56.85	35.0625	7.02815	92.4408	228.788	0.099318
56.9	35.0629	7.01698	92.4942	223.644	0.099787
56.95	35.056	7.02882	92.436	226.68	0.099003
57	35.0564	7.02123	92.4357	225.352	0.09974
57.05	35.0567	7.03004	92.4606	226.481	0.098667
57.1	35.0536	7.02665	92.4549	223.987	0.099368
57.15	35.0471	7.02543	92.4753	227.01	0.099012
57.2	35.0484	7.02115	92.4523	223.168	0.099374
57.25	35.0464	7.02263	92.4516	228.295	0.099894
57.3	35.0405	7.02755	92.4657	224.768	0.099437
57.35	35.0385	7.02338	92.4713	228.631	0.099412
57.4	35.033	7.02404	92.457	223.267	0.099719
57.45	35.024	7.03576	92.4809	227.921	0.099467
57.5	35.0172	7.02344	92.4853	223.906	0.100296
57.55	35.0172	7.0218	92.5013	227.126	0.099792
57.6	35.0072	7.03659	92.5089	223.102	0.099232
57.65	35.0051	7.03191	92.5222	227.958	0.099667
57.7	35.0068	7.03425	92.5263	223.234	0.098911
57.75	35.0017	7.03147	92.5383	226.322	0.099242
57.8	35.0003	7.02461	92.5277	222.808	0.099444
57.85	35.0007	7.0278	92.5702	226.703	0.099424
57.9	35.0055	7.02905	92.5268	223.603	0.099515
57.95	35.0065	7.02853	92.5292	227.079	0.099178
58	35.0113	7.02214	92.5508	224.554	0.099212
58.05	35.0068	7.02654	92.5374	223.474	0.098991
58.1	35.012	7.03151	92.5338	227.99	0.098966
58.15	35.0099	7.0271	92.5417	224.707	0.099484
58.2	34.9928	7.02774	92.5367	226.287	0.099514
58.25	35.0055	7.02612	92.5177	226.864	0.099433
58.3	35.0027	7.0309	92.5408	229.601	0.098901
58.35	34.9969	7.02766	92.5551	223.702	0.099719
58.4	34.9938	7.02215	92.622	228.768	0.099101
58.45	34.9938	7.01965	92.6084	226.09	0.099363
58.5	34.99	7.02281	92.5583	225.292	0.100059
58.55	34.9883	7.02236	92.5766	222.84	0.099952
58.6	34.9845	7.02288	92.6114	227.932	0.099222
58.65	34.978	7.02509	92.6384	222.829	0.099382
58.7	34.98	7.02769	92.6007	224.425	0.099233
58.75	34.9797	7.03062	92.5967	227.285	0.099671
58.8	34.9776	7.0331	92.5803	224.548	0.099416
58.85	34.9735	7.02201	92.6329	228.876	0.09968
58.9	34.9762	7.02619	92.6282	224.756	0.099258
58.95	34.9707	7.02987	92.6749	228.268	0.099245
59	34.9769	7.03036	92.6741	226.849	0.099068
59.05	34.9811	7.02106	92.6836	226.141	0.09952
59.1	34.9859	7.02929	92.662	224.511	0.099371
59.15	34.991	7.02804	92.6932	227.579	0.099501
59.2	34.989	7.02664	92.7103	222.405	0.099462
59.25	34.9989	7.02914	92.6862	227.17	0.099858
59.3	34.9917	7.02795	92.7127	222.435	0.099319
59.35	34.9876	7.03218	92.7416	226.308	0.099381
59.4	34.9866	7.02346	92.7278	226.617	0.099115
59.45	34.9769	7.02939	92.7163	223.119	0.098798
59.5	34.9848	7.024	92.7118	228.38	0.099277
59.55	34.9752	7.02449	92.7431	225.302	0.098879
59.6	34.9783	7.02439	92.7694	228.773	0.099418
59.65	34.98	7.0316	92.7415	226.355	0.099426
59.7	34.9787	7.02503	92.7285	229.515	0.099719
59.75	34.9732	7.02569	92.7541	226.758	0.099572
59.8	34.9766	7.02936	92.8408	230.134	0.099399
59.85	34.9883	7.02676	92.8066	226.406	0.099334
59.9	34.9793	7.03391	92.778	229.696	0.099663
59.95	34.9907	7.02395	92.7943	227.228	0.099554
60	34.9917	7.03806	92.7792	230.211	0.099322
60.05	34.9941	7.02685	92.7673	225.256	0.099288
60.1	34.9993	7.02818	92.7848	229.021	0.099054
60.15	34.9928	7.02188	92.7449	226.019	0.099839
60.2	34.9886	7.03823	92.7929	229.662	0.099394
60.25	34.9855	7.0216	92.8084	226.338	0.099803
60.3	34.99	7.03508	92.8239	230.311	0.099005
60.35	34.989	7.02658	92.8486	225.853	0.099582
60.4	34.9859	7.02557	92.8159	229.588	0.09986
60.45	34.9835	7.02429	92.8616	226.762	0.099551
60.5	34.9838	7.03113	92.865	227.363	0.099369
60.55	34.9869	7.02875	92.8718	227.934	0.099415
60.6	34.9824	7.03464	92.8476	225.743	0.099206
60.65	34.9852	7.02705	92.8416	226.023	0.099454
60.7	34.9897	7.02717	92.8634	225.746	0.099784
60.75	34.9907	7.02752	92.8946	225.228	0.099711
60.8	34.9876	7.0233	92.9227	226.431	0.099271
60.85	34.9958	7.02399	92.9246	225.271	0.09997
60.9	35.0048	7.03061	92.9543	227.463	0.099828
60.95	35.0031	7.02764	92.9025	223.744	0.099376
61	35.0034	7.02927	92.9185	227.948	0.097846
61.05	34.9989	7.02609	92.9304	225.44	0.100498
61.1	35.0027	7.02922	92.9176	226.705	0.09991
61.15	35.0017	7.02842	92.8879	225.19	0.099071
61.2	35.0065	7.02319	92.9499	228.637	0.099455
61.25	35.0068	7.02601	92.915	222.919	0.099413
61.3	35.012	7.03737	92.9196	227.252	0.099769
61.35	35.0034	7.02612	92.9804	223.811	0.099596
61.4	35.013	7.02277	93.0046	227.124	0.09958
61.45	35.0123	7.02857	92.9992	222.338	0.099211
61.5	35.0065	7.02474	92.9757	227.027	0.098966
61.55	35.0068	7.0234	93.0159	224.08	0.099138
61.6	35.0165	7.02182	92.9892	227.447	0.099957
61.65	35.0141	7.02676	92.9981	224.464	0.099305
61.7	35.0065	7.0261	93.0189	228.442	0.099344
61.75	35.0096	7.02878	92.9721	223.966	0.099253
61.8	35.0093	7.02805	92.9949	228.59	0.099152
61.85	35.0137	7.03008	93.0306	223.797	0.099196
61.9	35.0106	7.02679	93.0296	229.271	0.099407
61.95	35.0079	7.03669	93.0503	224.162	0.099097
62	35.0086	7.02809	93.023	228.746	0.099651
62.05	35.0062	7.03476	93.0314	224.394	0.099094
62.1	35.0089	7.02931	93.0809	227.338	0.099964
62.15	35.0103	7.02761	93.0639	224.876	0.099685
62.2	35.013	7.02546	93.0546	227.065	0.099766
62.25	35.0144	7.02526	93.0455	224.653	0.098944
62.3	35.0103	7.03687	93.0854	228.117	0.099308
62.35	35.0127	7.0311	93.093	225.169	0.098992
62.4	35.0151	7.02745	93.065	227.587	0.0998
62.45	35.0216	7.02889	93.0799	225.706	0.099356
62.5	35.024	7.02935	93.1168	226.634	0.099675
62.55	35.0161	7.03497	93.1286	224.318	0.099446
62.6	35.0172	7.0241	93.107	227.654	0.099415
62.65	35.0178	7.03451	93.131	226.11	0.099505
62.7	35.0234	7.02559	93.1525	227.83	0.098986
62.75	35.0285	7.02106	93.1367	229.123	0.098814
62.8	35.0302	7.02409	93.1568	229.869	0.099389
62.85	35.0247	7.02254	93.1281	227.414	0.099368
62.9	35.0299	7.03338	93.1518	228.31	0.098908
62.95	35.0306	7.02259	93.1564	227.762	0.09976
63	35.033	7.02463	93.1523	229.741	0.099768
63.05	35.0299	7.02442	93.1859	226.148	0.099996
63.1	35.0289	7.02738	93.186	228.393	0.099663
63.15	35.0285	7.02581	93.1545	228.417	0.099601
63.2	35.0313	7.0285	93.1757	229.692	0.099261
63.25	35.0319	7.03379	93.1264	227.921	0.099834
63.3	35.0333	7.02811	93.1538	227.096	0.099371
63.35	35.035	7.02603	93.1604	225.823	0.099823
63.4	35.0354	7.03796	93.1836	226.386	0.09925
63.45	35.0371	7.02778	93.1705	224.233	0.099948
63.5	35.0381	7.03202	93.1805	225.412	0.099217
63.55	35.0402	7.02719	93.1772	225.672	0.09905
63.6	35.0426	7.03353	93.2155	224.585	0.099867
63.65	35.0436	7.0216	93.1952	225.314	0.099936
63.7	35.046	7.02588	93.2203	226.484	0.099539
63.75	35.0443	7.02898	93.1902	223.577	0.099292
63.8	35.045	7.03987	93.2437	227.276	0.098728
63.85	35.0536	7.02162	93.2335	224.004	0.09957
63.9	35.0498	7.02634	93.226	228.257	0.09998
63.95	35.0598	7.02259	93.2608	224.811	0.099483
64	35.0526	7.03757	93.256	228.252	0.0994
64.05	35.0515	7.03063	93.2884	222.931	0.099855
64.1	35.0625	7.02834	93.2486	228.48	0.098884
64.15	35.0622	7.03257	93.2687	223.368	0.099086
64.2	35.0591	7.03	93.2689	227.378	0.099127
64.25	35.0588	7.02888	93.2706	223.458	0.098957
64.3	35.0608	7.02956	93.3396	228.188	0.099256
64.35	35.0646	7.02512	93.3237	223.184	0.099841
64.4	35.0735	7.03438	93.2803	226.951	0.099556
64.45	35.0705	7.02663	93.2717	224.007	0.099876
64.5	35.068	7.02192	93.3344	227.954	0.099607
64.55	35.0667	7.03717	93.2981	222.874	0.099026
64.6	35.066	7.02687	93.3274	228.652	0.0993
64.65	35.0632	7.02946	93.3478	223.503	0.099276
64.7	35.0729	7.02289	93.3943	227.653	0.099478
64.75	35.0701	7.03289	93.3389	223.679	0.099588
64.8	35.0667	7.02779	93.3454	228.465	0.098948
64.85	35.0729	7.0253	93.347	223.016	0.10032
64.9	35.0705	7.02776	93.3569	229.44	0.098926
64.95	35.0749	7.02827	93.3682	224.046	0.099037
65	35.0722	7.0263	93.3862	228.715	0.099301
65.05	35.0729	7.03706	93.3708	223.682	0.099143
65.1	35.0691	7.02659	93.369	228.765	0.099193
65.15	35.0725	7.02065	93.3757	224.764	0.099718
65.2	35.0797	7.03025	93.4229	229.101	0.099285
65.25	35.0773	7.02856	93.3608	222.789	0.098986
65.3	35.0722	7.02393	93.4014	227.064	0.099052
65.35	35.0808	7.02532	93.3825	223.223	0.099684
65.4	35.0749	7.02012	93.3711	226.438	0.098824
65.45	35.0711	7.03108	93.361	226.594	0.099005
65.5	35.0722	7.03459	93.3732	226.146	0.099352
65.55	35.0684	7.02752	93.369	227.666	0.098709
65.6	35.0567	7.03484	93.3763	223.291	0.099183
65.65	35.0591	7.02566	93.3672	226.18	0.099601
65.7	35.054	7.02923	93.4039	223.723	0.099356
65.75	35.0581	7.02626	93.4086	227.631	0.099133
65.8	35.0526	7.03244	93.3947	226.338	0.099878
65.85	35.0512	7.02462	93.4176	226.111	0.099701
65.9	35.044	7.03387	93.4325	229.672	0.09968
65.95	35.0457	7.02449	93.4031	224.051	0.099361
66	35.0454	7.02967	93.3833	229.911	0.099415
66.05	35.0416	7.02957	93.409	226.817	0.098882
66.1	35.0412	7.02298	93.3967	228.385	0.099539
66.15	35.0337	7.0256	93.4211	226.506	0.099573
66.2	35.0388	7.02558	93.414	227.352	0.099661
66.25	35.0385	7.01844	93.427	227.754	0.099172
66.3	35.0323	7.02669	93.3855	228.925	0.099595
66.35	35.0381	7.02738	93.3916	227.31	0.09942
66.4	35.0374	7.02448	93.4066	231.113	0.099204
66.45	35.0234	7.01833	93.3989	226.42	0.099193
66.5	35.0209	7.03486	93.4353	227.885	0.099726
66.55	35.0151	7.03086	93.4178	230.335	0.099778
66.6	35.0062	7.03756	93.4484	225.287	0.099731
66.65	35.0007	7.02367	93.4497	228.274	0.099501
66.7	34.9986	7.02651	93.4642	229.096	0.100051
66.75	34.9958	7.02354	93.4341	227.811	0.098931
66.8	34.9965	7.03256	93.448	228.909	0.098714
66.85	35.0058	7.02678	93.4513	230.911	0.099773
66.9	35.0055	7.02076	93.4302	225.562	0.099481
66.95	35.0062	7.02646	93.4415	230.897	0.098769
67	35.0055	7.03205	93.436	227.773	0.099591
67.05	35.0068	7.03343	93.437	224.805	0.099039
67.1	35.0072	7.0168	93.4932	228.225	0.09968
67.15	35.0055	7.02876	93.4824	224.328	0.098563
67.2	34.9952	7.031	93.4397	230.56	0.09922
67.25	34.9934	7.02389	93.4215	225.473	0.099031
67.3	34.989	7.02505	93.434	228.361	0.099488
67.35	34.9814	7.02349	93.4756	228.142	0.099855
67.4	34.9886	7.02766	93.4525	230.188	0.099353
67.45	34.9821	7.0241	93.5099	226.636	0.099837
67.5	34.9828	7.02515	93.4998	230.983	0.099575
67.55	34.991	7.02733	93.5007	225.301	0.099366
67.6	34.9941	7.0357	93.4648	228.367	0.099141
67.65	34.9958	7.03337	93.5425	224.822	0.099387
67.7	34.9945	7.03049	93.5122	227.847	0.099841
67.75	34.9955	7.0294	93.5286	224.669	0.099709
67.8	34.9955	7.03064	93.539	227.009	0.099714
67.85	34.9897	7.0264	93.5474	224.203	0.099709
67.9	34.9862	7.03043	93.5075	228.62	0.099344
67.95	34.9828	7.0262	93.5261	224.414	0.09919
68	34.9776	7.03009	93.5501	230.501	0.100092
68.05	34.979	7.03326	93.5477	223.828	0.099418
68.1	34.9687	7.02862	93.5462	230.901	0.099578
68.15	34.9742	7.02868	93.5701	225.149	0.099591
68.2	34.9787	7.03167	93.5344	230.447	0.099826
68.25	34.9776	7.03614	93.5406	227.205	0.09918
68.3	34.9732	7.02863	93.5451	229.268	0.100095
68.35	34.9728	7.03255	93.5556	226.705	0.098937
68.4	34.9824	7.02337	93.579	226.447	0.099949
68.45	34.9749	7.02851	93.5739	227.437	0.098806
68.5	34.9701	7.02804	93.5877	225.794	0.099663
68.55	34.9742	7.02429	93.5646	227.876	0.100004
68.6	34.9797	7.02341	93.581	226.188	0.09997
68.65	34.9866	7.03356	93.6312	225.436	0.099303
68.7	34.9821	7.03819	93.5777	225.91	0.098879
68.75	34.9835	7.02631	93.6022	225.127	0.09957
68.8	34.9886	7.02731	93.6021	225.385	0.099952
68.85	34.9811	7.02563	93.6199	224.552	0.099912
68.9	34.9907	7.02466	93.587	227.173	0.098764
68.95	34.9921	7.03347	93.5986	224.481	0.099854
69	34.9876	7.03257	93.6326	228.439	0.099016
69.05	34.9855	7.02581	93.6067	224.799	0.099183
69.1	34.9866	7.02486	93.6697	228.753	0.098942
69.15	34.9962	7.03087	93.642	223.532	0.099789
69.2	34.9914	7.02703	93.6452	230.018	0.099876
69.25	34.9952	7.02794	93.6272	223.789	0.09965
69.3	34.9934	7.02806	93.6544	230.682	0.099042
69.35	34.9969	7.02256	93.6702	226.467	0.099967
69.4	34.9938	7.0271	93.6757	226.414	0.09923
69.45	34.9945	7.03135	93.6604	226.512	0.099737
69.5	35.0034	7.02561	93.685	226.628	0.098961
69.55	34.9952	7.02764	93.7266	227.318	0.09964
69.6	34.9924	6.99953	93.705	225.904	0.099552
69.65	34.9897	7.0282	93.7216	227.593	0.099572
69.7	34.9965	7.03808	93.6937	226.79	0.099135
69.75	34.9969	7.03252	93.717	227.951	0.099044
69.8	34.9931	7.0377	93.7102	226.495	0.099287
69.85	34.9897	7.02799	93.7244	228.026	0.099107
69.9	34.9893	7.0307	93.7076	227.158	0.099481
69.95	34.9886	7.03276	93.7536	229.014	0.099094
70	34.989	7.03183	93.728	227.85	0.099015
70.05	34.9835	7.03736	93.7282	227.358	0.099039
70.1	34.989	7.03352	93.763	227.734	0.09946
70.15	34.9838	7.02231	93.7647	228.516	0.099695
70.2	34.9883	7.03285	93.7607	229.438	0.098965
70.25	34.9787	7.02959	93.7473	227.89	0.099355
70.3	34.9852	7.02897	93.7804	228.518	0.099727
70.35	34.9807	7.03317	93.7063	226.574	0.099433
70.4	34.9807	6.97695	93.7655	229.943	0.099191
70.45	34.9828	7.01912	93.801	226.682	0.099658
70.5	34.9855	7.04033	93.7523	229.144	0.100027
70.55	34.9725	7.03775	93.7775	226.961	0.09928
70.6	34.9783	7.02237	93.766	229.515	0.099562
70.65	34.9756	7.0331	93.7947	226.851	0.099008
70.7	34.9759	7.02935	93.8021	229.008	0.099449
70.75	34.9793	7.03464	93.8094	224.808	0.099614
70.8	34.9824	7.02665	93.8126	226.508	0.099374
70.85	34.9842	7.03267	93.8371	227.901	0.099352
70.9	34.9893	7.02937	93.8153	226.5	0.100009
70.95	34.99	7.02926	93.8242	228.398	0.098911
71	34.9876	7.02256	93.8424	228.428	0.09941
71.05	34.9917	7.03268	93.8237	227.815	0.099128
71.1	34.9962	7.02294	93.8351	227.559	0.09925
71.15	34.9876	7.03045	93.8479	228.199	0.099588
71.2	34.9903	7.03192	93.8765	226.552	0.099701
71.25	34.9886	7.02192	93.8519	226.541	0.100009
71.3	34.9972	7.0352	93.8631	224.231	0.09958
71.35	35.002	7.02583	93.874	223.644	0.100075
71.4	35.0031	7.02546	93.8629	226.308	0.09929
71.45	35.0082	7.02717	93.8727	222.133	0.09902
71.5	35.0058	7.03278	93.8718	226.413	0.098825
71.55	35.0106	7.02757	93.8896	226.436	0.099709
71.6	35.0055	7.02997	93.8961	226.929	0.099697
71.65	35.001	7.02776	93.908	226.084	0.099224
71.7	35.0038	7.02527	93.9154	224.739	0.099277
71.75	35.0003	7.02772	93.9279	226.403	0.09912
71.8	35.0051	7.0245	93.9466	221.99	0.098858
71.85	34.9993	7.03312	93.9369	228.066	0.099188
71.9	35.0099	7.03333	93.9601	222.782	0.099536
71.95	35.0048	7.02706	93.931	229.877	0.099786
72	35.0099	7.02388	93.9157	223.847	0.099564
72.05	35.0192	7.02043	93.9093	229.483	0.099663
72.1	35.0134	7.02397	93.9395	224.978	0.099156
72.15	35.0175	7.02553	93.9001	227.421	0.099643
72.2	35.024	7.0212	93.937	226.57	0.100239
72.25	35.0206	7.02032	93.9589	227.855	0.099941
72.3	35.0192	7.02406	93.9651	227.62	0.099459
72.35	35.0185	7.02832	93.9487	226.079	0.09918
72.4	35.0209	7.03719	93.9968	225.479	0.099078
72.45	35.0206	7.02609	94.0001	226.317	0.099682
72.5	35.0151	7.02661	93.9779	227.827	0.098919
72.55	35.0172	7.02727	93.9753	227.74	0.099099
72.6	35.0161	7.03492	94.0044	222.799	0.099021
72.65	35.0192	7.03484	94.0194	227.982	0.099603
72.7	35.0261	7.02679	93.9652	225.317	0.099204
72.75	35.0344	7.03883	94.0222	227.704	0.099654
72.8	35.0323	7.03768	94.0132	222.223	0.099059
72.85	35.0326	7.0241	94.0047	225.62	0.099114
72.9	35.0309	7.02394	94.0448	225.337	0.098806
72.95	35.0299	7.03709	94.0157	222.373	0.099416
73	35.0237	7.02315	94.0176	231.682	0.099382
73.05	35.0289	7.02438	94.0566	226.358	0.099039
73.1	35.0323	7.03758	94.0459	230.132	0.099201
73.15	35.0374	7.02605	94.0174	225.682	0.099002
73.2	35.0416	7.02807	94.0176	229.681	0.099936
73.25	35.0436	7.03492	94.0446	226.056	0.099619
73.3	35.0412	7.03004	94.0625	228.339	0.098905
73.35	35.0399	7.02964	94.0663	228.832	0.099713
73.4	35.0323	7.03489	94.0653	227.898	0.099614
73.45	35.0409	7.0316	94.0893	226.902	0.09953
73.5	35.0409	7.0315	94.0502	225.589	0.099606
73.55	35.0484	7.03135	94.0688	225.272	0.099743
73.6	35.0515	7.0318	94.1272	227.205	0.099002
73.65	35.056	7.0338	94.1145	223.644	0.098973
73.7	35.056	7.03079	94.0923	230.302	0.099564
73.75	35.0498	7.02638	94.0865	222.776	0.099331
73.8	35.0529	7.02082	94.1144	229.678	0.098927
73.85	35.0454	7.02367	94.1389	224.823	0.09917
73.9	35.0484	7.03047	94.1165	227.626	0.099175
73.95	35.0546	7.03124	94.1687	221.739	0.099575
74	35.056	7.02555	94.1517	227.075	0.09946
74.05	35.055	7.02957	94.1371	223.174	0.09936
74.1	35.0595	7.03021	94.1362	225.774	0.099514
74.15	35.0632	7.02216	94.176	227.191	0.098937
74.2	35.0629	7.03789	94.1381	222.176	0.099517
74.25	35.0705	7.02387	94.1688	230.363	0.099603
74.3	35.0656	7.03083	94.1683	225.253	0.099548
74.35	35.0601	7.02703	94.187	226.48	0.099535
74.4	35.0622	7.02239	94.174	224.24	0.099075
74.45	35.0591	7.02513	94.1722	227.819	0.099669
74.5	35.0632	7.02575	94.1893	222.092	0.100061
74.55	35.0601	7.02406	94.1702	224.722	0.099564
74.6	35.0605	7.03079	94.1333	227.158	0.098717
74.65	35.0643	7.03022	94.1929	223.352	0.098895
74.7	35.0646	7.02284	94.1944	229.416	0.09952
74.75	35.067	7.03961	94.1697	225.373	0.09941
74.8	35.0677	7.02988	94.152	229.676	0.09981
74.85	35.0694	7.0285	94.1822	227.511	0.098892
74.9	35.0564	7.02441	94.1472	228.253	0.099245
74.95	35.0536	7.02497	94.137	225.611	0.099041
75	35.0478	7.02647	94.1428	225.711	0.099199
75.05	35.0354	7.02698	94.1724	223.023	0.098877
75.1	35.0302	7.02736	94.1263	228.079	0.09896
75.15	35.0264	7.0241	94.1399	223.772	0.098963
75.2	35.022	7.03153	94.1002	227.895	0.09976
75.25	35.0216	7.02861	94.1345	223.015	0.099693
75.3	35.0154	7.03114	94.1206	226.314	0.099193
75.35	35.0144	7.02763	94.0895	226.19	0.099162
75.4	35.0086	7.03516	94.1472	224.805	0.099322
75.45	35.0051	7.02845	94.103	227.04	0.099548
75.5	35.0055	7.02812	94.0567	222.747	0.099582
75.55	34.9996	7.03554	94.0328	230.875	0.09923
75.6	34.9938	7.02782	94.0965	225.018	0.099151
75.65	34.9866	7.02614	94.08	228.746	0.099578
75.7	34.9735	7.02505	94.0455	226.156	0.09939
75.75	34.9732	7.02607	94.1324	228.386	0.098678
75.8	34.9646	7.02481	94.0601	225.978	0.100028
75.85	34.9539	7.02888	94.0781	229.487	0.098582
75.9	34.9542	7.03484	94.0567	225.426	0.099209
75.95	34.9546	7.02812	94.0435	228.258	0.099271
76	34.9618	7.03474	94.1025	225.769	0.099099
76.05	34.9556	7.03449	94.0726	228.104	0.099648
76.1	34.9577	7.02379	94.0801	225.905	0.098866
76.15	34.9553	7.04301	94.0706	228.306	0.099238
76.2	34.9484	7.02667	94.0687	226.766	0.099078
76.25	34.9408	7.0215	94.1075	228.167	0.099551
76.3	34.935	7.02706	94.0795	227.516	0.099232
76.35	34.925	7.02822	94.0702	230.855	0.09889
76.4	34.923	7.0243	94.0972	226.455	0.099627
76.45	34.9236	7.02661	94.0846	231.643	0.099083
76.5	34.9188	7.02716	94.1138	226.347	0.099734
76.55	34.9233	7.03572	94.063	231.654	0.098798
76.6	34.9247	7.02603	94.0807	225.381	0.099711
76.65	34.9291	7.02654	94.0994	232.018	0.100215
76.7	34.9192	7.02909	94.1217	225.712	0.098923
76.75	34.924	7.02813	94.1006	229.273	0.099619
76.8	34.9161	7.0374	94.1053	227.663	0.099708
76.85	34.9164	7.03283	94.1307	224.538	0.099535
76.9	34.9126	7.02888	94.0905	228.474	0.099008
76.95	34.9037	7.02658	94.0966	224.214	0.100116
77	34.9037	7.0326	94.152	227.148	0.099049
77.05	34.8975	7.02682	94.1394	224.146	0.10004
77.1	34.8948	7.03191	94.1619	228.631	0.099287
77.15	34.8972	7.03104	94.141	223.854	0.099855
77.2	34.904	7.02972	94.2093	227.05	0.099824
77.25	34.9061	7.02856	94.1801	225.274	0.099834
77.3	34.9054	7.03529	94.2065	228.258	0.098966
77.35	34.9044	7.02919	94.1875	224.403	0.09981
77.4	34.904	7.02919	94.1546	227.065	0.099266
77.45	34.9034	7.02438	94.1988	225.729	0.099136
77.5	34.9047	7.03267	94.2	227.642	0.100045
77.55	34.8948	7.02432	94.2126	225.709	0.09992
77.6	34.8913	7.02874	94.221	226.825	0.099674
77.65	34.8865	7.03737	94.2278	227.276	0.099756
77.7	34.8834	7.03208	94.1748	230.517	0.099075
77.75	34.8845	7.02384	94.1946	229.741	0.099831
77.8	34.891	7.02964	94.2122	231.043	0.099455
77.85	34.8948	7.02641	94.1811	227.808	0.098995
77.9	34.8955	7.02047	94.2245	229	0.098521
77.95	34.892	7.03117	94.2177	226.737	0.098429
78	34.9054	7.03606	94.2382	225.5	0.09951
78.05	34.8985	7.02832	94.2189	229.649	0.099904
78.1	34.8948	7.0246	94.2181	226.06	0.099248
78.15	34.8858	7.02719	94.2141	229.381	0.099828
78.2	34.882	7.02685	94.2765	229.383	0.09896
78.25	34.8803	7.02874	94.2754	232.777	0.099371
78.3	34.8834	7.03963	94.2868	224.968	0.099494
78.35	34.8807	7.03009	94.2794	226.097	0.099653
78.4	34.8924	7.03425	94.2704	229.757	0.099387
78.45	34.8906	7.02897	94.2527	226.439	0.099075
78.5	34.892	7.02079	94.2695	227.929	0.099264
78.55	34.893	7.02718	94.2789	228.486	0.099054
78.6	34.89	7.02668	94.2639	231.153	0.099685
78.65	34.8862	7.02902	94.2938	225.199	0.099462
78.7	34.8865	7.02882	94.282	230.363	0.099949
78.75	34.8814	7.0252	94.2655	224.738	0.099585
78.8	34.8848	7.03007	94.2861	230.123	0.099753
78.85	34.879	7.03519	94.3255	224.685	0.099523
78.9	34.8838	7.03644	94.2946	231.126	0.098675
78.95	34.8858	7.02982	94.314	224.565	0.099535
79	34.8924	7.02344	94.3167	230.603	0.09872
79.05	34.8927	7.03238	94.3106	224.641	0.099442
79.1	34.8944	7.03397	94.2849	231.852	0.099117
79.15	34.8972	7.03048	94.3382	225.643	0.099722
79.2	34.8972	7.0267	94.3508	230.34	0.098791
79.25	34.8944	7.0251	94.3146	225.208	0.098824
79.3	34.8889	7.02963	94.3272	228.169	0.099049
79.35	34.8869	7.03554	94.3193	224.915	0.099821
79.4	34.8869	7.02846	94.3473	227.02	0.099763
79.45	34.8862	7.03677	94.3473	228.978	0.099622
79.5	34.8875	7.02407	94.3158	224.542	0.099517
79.55	34.8896	7.02194	94.3331	228.56	0.099632
79.6	34.893	7.03115	94.3525	223.187	0.099412
79.65	34.8855	7.03636	94.3586	228.885	0.099624
79.7	34.8848	7.03278	94.3515	225.226	0.099771
79.75	34.8886	7.03063	94.3876	227.034	0.099068
79.8	34.8872	7.03174	94.3811	224.904	0.099314
79.85	34.8893	7.03209	94.4014	228.866	0.09885
79.9	34.8958	7.03216	94.4054	225.314	0.099901
79.95	34.8996	7.02751	94.3828	228.085	0.09982
80	34.8924	7.02926	94.3844	228.37	0.099269
80.05	34.9006	7.03038	94.4031	230.041	0.100165
80.1	34.9089	7.02713	94.3885	224.916	0.099734
80.15	34.9089	7.02598	94.4155	229.453	0.09931
80.2	34.9147	7.02517	94.4092	224.701	0.099399
80.25	34.9092	7.02354	94.4339	230.281	0.099633
80.3	34.912	7.03162	94.4535	225.519	0.098966
80.35	34.9065	7.03417	94.4466	228.756	0.099991
80.4	34.8982	7.03303	94.46	226.352	0.099515
80.45	34.8958	7.03203	94.439	228.817	0.09939
80.5	34.8961	7.02801	94.4321	226.785	0.09979
80.55	34.9013	7.02803	94.4624	228.693	0.099606
80.6	34.9058	7.03595	94.4461	228.06	0.099789
80.65	34.9171	7.0244	94.4491	228.873	0.099025
80.7	34.9175	7.02891	94.4374	226.073	0.099311
80.75	34.9206	7.03442	94.4649	227.962	0.098701
80.8	34.9164	7.03227	94.4843	229.085	0.099382
80.85	34.9106	7.03326	94.4582	227.539	0.100118
80.9	34.9075	7.03566	94.5028	227.057	0.099632
80.95	34.9092	7.03035	94.4869	225.462	0.098838
81	34.9078	7.03955	94.4761	226.799	0.099603
81.05	34.9071	7.03044	94.4812	225.281	0.099185
81.1	34.9109	7.02452	94.4885	227.669	0.099455
81.15	34.9102	7.03555	94.4846	224.968	0.099829
81.2	34.9247	7.02989	94.5142	227.051	0.099428
81.25	34.9254	7.02958	94.4991	225.139	0.098756
81.3	34.9281	7.0288	94.4873	227.804	0.099104
81.35	34.9295	7.04068	94.4788	227.814	0.099449
81.4	34.9236	7.02882	94.5012	229.687	0.099094
81.45	34.9185	7.02242	94.4935	230.408	0.09896
81.5	34.9199	7.02371	94.4911	225.533	0.098714
81.55	34.9157	7.02924	94.5255	231.058	0.099671
81.6	34.9195	7.03226	94.5154	225.767	0.099161
81.65	34.9185	7.03681	94.5033	225.251	0.100152
81.7	34.9264	7.0299	94.5591	229.069	0.099065
81.75	34.9298	7.02665	94.5596	224.955	0.100137
81.8	34.9309	7.02511	94.5519	229.087	0.098626
81.85	34.9343	7.03162	94.5324	227.507	0.09889
81.9	34.924	7.03387	94.5267	227.685	0.099548
81.95	34.924	7.02993	94.5231	228.388	0.099117
82	34.9257	7.02714	94.5329	232.01	0.09923
82.05	34.9346	7.04468	94.5453	225.321	0.099705
82.1	34.9446	7.02724	94.5569	232.334	0.09999
82.15	34.9398	7.02661	94.589	229.283	0.09962
82.2	34.9408	7.02664	94.5402	225.715	0.099557
82.25	34.946	7.03289	94.5905	228.846	0.099442
82.3	34.9384	7.03461	94.5782	228.268	0.098981
82.35	34.9357	7.02862	94.5928	227.091	0.099949
82.4	34.9357	7.02572	94.5657	228.088	0.099928
82.45	34.9408	7.03467	94.5976	228.74	0.099787
82.5	34.9436	7.02874	94.5716	227.355	0.100028
82.55	34.9453	7.03038	94.5492	230.215	0.099306
82.6	34.9522	7.02958	94.6056	225.778	0.100109
82.65	34.9511	7.02521	94.5973	232.375	0.099314
82.7	34.9556	7.02769	94.6313	226.024	0.09991
82.75	34.9577	7.03453	94.6113	231.398	0.098799
82.8	34.957	7.03627	94.5809	225.154	0.100118
82.85	34.9553	7.03352	94.5827	230.708	0.099413
82.9	34.9467	7.02711	94.6604	223.998	0.099096
82.95	34.946	7.03046	94.6393	228.627	0.099209
83	34.9518	7.02942	94.615	225.71	0.099322
83.05	34.9573	7.03086	94.6365	227.729	0.09981
83.1	34.9608	7.02818	94.6019	226.103	0.099729
83.15	34.9584	7.02926	94.6155	226.005	0.099724
83.2	34.9608	7.03387	94.6542	227.482	0.098785
83.25	34.9714	7.02936	94.6341	224.097	0.099978
83.3	34.9608	7.03491	94.6505	227.784	0.099748
83.35	34.9618	7.03362	94.6726	223.566	0.09913
83.4	34.9563	7.03672	94.6683	229.992	0.098388
83.45	34.9556	7.03133	94.6624	224.502	0.09975
83.5	34.9635	7.02869	94.6214	228.729	0.099611
83.55	34.9656	7.02703	94.6689	224.149	0.09953
83.6	34.9721	7.03538	94.6666	228.591	0.099939
83.65	34.9738	7.0333	94.6585	223.89	0.099844
83.7	34.9817	7.03216	94.6814	228.998	0.098599
83.75	34.9749	7.02735	94.6994	223.787	0.099756
83.8	34.9701	7.0263	94.6952	228.275	0.098697
83.85	34.9694	7.02515	94.6852	223.105	0.099902
83.9	34.9687	7.0354	94.7076	225.344	0.098735
83.95	34.9759	7.02661	94.6782	224.253	0.099771
84	34.9793	7.0301	94.6987	226.276	0.099104
84.05	34.9869	7.0383	94.6785	224.856	0.099688
84.1	34.9852	7.04031	94.6887	226.103	0.099037
84.15	34.9797	7.03647	94.7106	225.625	0.099988
84.2	34.978	7.03924	94.6896	226.283	0.099572
84.25	34.9811	7.02622	94.7105	225.795	0.099755
84.3	34.9824	7.02857	94.7026	223.469	0.09953
84.35	34.9752	7.0271	94.7186	228.91	0.099094
84.4	34.9855	7.02577	94.7203	223.46	0.098976
84.45	34.989	7.03707	94.7646	230.861	0.099486
84.5	34.9952	7.03203	94.7229	225.837	0.099175
84.55	34.9979	7.0276	94.7225	230.048	0.099403
84.6	34.9969	7.03127	94.7213	224.341	0.099593
84.65	34.9862	7.02231	94.7624	228.396	0.099573
84.7	34.9859	7.02933	94.745	226.142	0.099596
84.75	34.9903	7.02734	94.7109	227.718	0.09998
84.8	34.9955	7.0325	94.7442	227.738	0.09947
84.85	35.0003	7.02584	94.7621	228.982	0.099086
84.9	35.0055	7.02671	94.7555	226.525	0.098976
84.95	35.0096	7.03585	94.7761	228.844	0.099761
85	34.9996	7.02492	94.7301	227.283	0.099625
85.05	34.9952	7.02381	94.7634	231.638	0.099836
85.1	34.991	7.03051	94.7626	225.642	0.099938
85.15	34.9983	7.03452	94.7867	231.355	0.099203
85.2	35.0038	7.03185	94.7792	224.012	0.099039
85.25	35.0144	7.03352	94.811	231.428	0.099352
85.3	35.0127	7.02851	94.7445	223.548	0.099826
85.35	35.0127	7.02642	94.7744	230.009	0.098872
85.4	35.0175	7.03743	94.7641	224.854	0.09946
85.45	35.0079	7.02505	94.8277	231.992	0.099195
85.5	35.0072	7.03854	94.804	224.562	0.09947
85.55	35.0062	7.02748	94.7859	231.49	0.099846
85.6	35.0075	7.03309	94.8224	225.472	0.099036
85.65	35.0127	7.03484	94.8231	229.061	0.099063
85.7	35.0175	7.03062	94.8321	224.701	0.0994
85.75	35.0275	7.02493	94.8189	231.878	0.099497
85.8	35.0268	7.03229	94.8463	225.193	0.099904
85.85	35.0216	7.02776	94.8465	228.902	0.099559
85.9	35.0189	7.03335	94.8525	227.46	0.099609
85.95	35.0196	7.03174	94.816	226.65	0.098819
86	35.0213	7.03141	94.8314	226.984	0.099355
86.05	35.0189	7.03306	94.8279	226.445	0.098796
86.1	35.013	7.02441	94.8288	227.105	0.099792
86.15	35.023	7.03271	94.8388	226.774	0.099198
86.2	35.0302	7.02842	94.7885	226.435	0.09913
86.25	35.0337	7.02447	94.8359	225.789	0.099601
86.3	35.033	7.0324	94.8162	227.728	0.099633
86.35	35.0395	7.03302	94.8371	227.583	0.10026
86.4	35.0388	7.03015	94.8311	229.119	0.099276
86.45	35.0419	7.03424	94.7952	230.507	0.099502
86.5	35.0423	7.02362	94.8486	227.098	0.099815
86.55	35.0368	7.04061	94.8497	232.163	0.099559
86.6	35.0323	7.02595	94.8103	225.363	0.099836
86.65	35.0412	7.02807	94.8569	230.931	0.099368
86.7	35.0371	7.03291	94.8647	224.171	0.099507
86.75	35.0344	7.02455	94.8708	225.991	0.098686
86.8	35.034	7.02793	94.9105	228.307	0.099208
86.85	35.0429	7.03415	94.8625	222.574	0.099502
86.9	35.0364	7.03803	94.8722	229.293	0.098989
86.95	35.0392	7.02665	94.8869	223.316	0.09928
87	35.044	7.03207	94.9224	229.405	0.099541
87.05	35.0467	7.03356	94.8972	225.725	0.098837
87.1	35.0509	7.02647	94.923	228.703	0.098982
87.15	35.0526	7.02798	94.9009	224.211	0.099428
87.2	35.0577	7.03151	94.8901	228.257	0.10009
87.25	35.0553	7.04201	94.9185	225.823	0.099319
87.3	35.0601	7.03335	94.9361	227.327	0.098908
87.35	35.0574	7.02534	94.9012	226.987	0.098869
87.4	35.0546	7.03224	94.9116	227.089	0.09934
87.45	35.0591	7.0332	94.9663	227.423	0.099535
87.5	35.0567	7.0255	94.9383	229.548	0.099106
87.55	35.0546	7.0368	94.9035	228.625	0.099964
87.6	35.0584	7.03195	94.9	232.002	0.098754
87.65	35.0491	7.0303	94.9196	226.106	0.099402
87.7	35.0512	7.03625	94.9341	229.008	0.098787
87.75	35.0567	7.02986	94.9239	225.619	0.098801
87.8	35.0557	7.03089	94.9075	226.653	0.099178
87.85	35.0588	7.02913	94.8982	227.575	0.099332
87.9	35.0605	7.03968	94.933	225.025	0.099483
87.95	35.0632	7.03341	94.9527	229.336	0.099522
88	35.0694	7.03835	94.9357	222.958	0.099305
88.05	35.0711	7.02215	94.9362	229.891	0.099745
88.1	35.076	7.02289	94.9393	224.568	0.099322
88.15	35.0784	7.02449	94.9708	226.934	0.099093
88.2	35.0808	7.03231	94.9744	225.784	0.099664
88.25	35.0839	7.02614	94.9597	228.352	0.099682
88.3	35.0801	7.03442	94.9359	225.633	0.098762
88.35	35.0839	7.02929	94.9572	225.834	0.099408
88.4	35.0825	7.02374	94.9707	225.919	0.099679
88.45	35.0787	7.02855	94.9783	225.927	0.099384
88.5	35.0849	7.02219	94.9858	224.761	0.099182
88.55	35.0849	7.03597	94.9447	226.459	0.099034
88.6	35.0818	7.02586	94.9426	224.264	0.099985
88.65	35.0883	7.0374	94.9761	226.159	0.099554
88.7	35.089	7.03792	94.9775	223.19	0.098777
88.75	35.0876	7.03389	94.9589	227.197	0.099322
88.8	35.0845	7.02404	94.9842	223.673	0.099106
88.85	35.0845	7.03582	95.002	228.974	0.099182
88.9	35.0856	7.03233	95.012	223.368	0.099695
88.95	35.0856	7.03074	94.9813	228.978	0.099471
89	35.089	7.02902	95.0249	223.439	0.099036
89.05	35.0883	7.03476	95.0656	230.214	0.099836
89.1	35.0935	7.02758	95.0693	223.135	0.099663
89.15	35.0873	7.0226	95.03	229.091	0.099522
89.2	35.0907	7.02891	95.073	225.737	0.099071
89.25	35.0973	7.0241	95.0377	227.83	0.099284
89.3	35.0894	7.03163	95.0416	229.609	0.099379
89.35	35.0904	7.03522	95.0174	226.984	0.099917
89.4	35.0949	7.03602	95.0078	228.416	0.099595
89.45	35.0949	7.03757	95.0186	227.737	0.099752
89.5	35.099	7.03853	95.023	227.37	0.099248
89.55	35.0993	7.02696	95.0218	228.384	0.099277
89.6	35.1	7.02919	95.057	225.529	0.100168
89.65	35.1059	7.03108	95.0734	229.624	0.099985
89.7	35.1011	7.02344	95.0456	225.515	0.099272
89.75	35.1141	7.03049	95.0734	228	0.099216
89.8	35.1096	7.03097	95.074	226.609	0.099595
89.85	35.1055	7.02826	95.052	228.736	0.099938
89.9	35.1117	7.02812	95.0586	225.754	0.099321
89.95	35.1131	7.02668	95.055	228.481	0.099481
90	35.1131	7.03097	95.0781	228.104	0.099559
90.05	35.1148	7.02675	95.0688	227.661	0.099269
90.1	35.1165	7.0304	95.0762	227.522	0.099978
90.15	35.1203	7.03435	95.0244	230.517	0.099755
90.2	35.1234	7.03671	95.018	225.744	0.098647
90.25	35.1189	7.03191	95.019	229.793	0.099306
90.3	35.122	7.02445	95.0297	226.628	0.099884
90.35	35.1165	7.03497	95.0576	227.192	0.099891
90.4	35.1217	7.02332	95.0548	227	0.099062
90.45	35.1182	7.02044	95.0371	230.887	0.099378
90.5	35.1148	7.03428	95.057	225.827	0.099497
90.55	35.1069	7.02718	95.0142	230.061	0.099057
90.6	35.1107	7.02402	95.0482	225.826	0.099923
90.65	35.1048	7.03537	95.0362	229.151	0.099729
90.7	35.1024	7.02619	94.9837	226.964	0.098981
90.75	35.0925	7.0362	94.9797	226.256	0.098675
90.8	35.088	7.03324	94.9428	227.576	0.099067
90.85	35.0859	7.02982	94.9635	225.514	0.099939
90.9	35.0832	7.02541	94.9667	223.463	0.099018
90.95	35.0787	7.03443	94.9211	228.692	0.099076
91	35.0667	7.02424	94.9072	222.509	0.1001
91.05	35.0636	7.03425	94.9423	228.763	0.098833
91.1	35.0509	7.02668	94.9079	221.829	0.100116
91.15	35.0484	7.02753	94.9271	228.459	0.099468
91.2	35.0344	7.0227	94.8972	222.876	0.09857
91.25	35.0275	7.03216	94.9072	227.293	0.098511
91.3	35.0258	7.02417	94.9026	223.225	0.09891
91.35	35.0182	7.02889	94.918	226.377	0.099007
91.4	35.022	7.03024	94.8447	224.703	0.09906
91.45	35.0062	7.03253	94.8277	227.022	0.100041
91.5	35	7.03198	94.8851	226.83	0.099693
91.55	34.9958	7.02537	94.847	223.474	0.099399
91.6	34.9914	7.03359	94.852	227.072	0.099604
91.65	34.9866	7.02849	94.829	224.978	0.098913
91.7	34.9848	7.03169	94.8535	225.967	0.099591
91.75	34.9742	7.02543	94.851	225.011	0.099379
91.8	34.9687	7.0298	94.8544	228.022	0.098971
91.85	34.958	7.03062	94.8299	224.773	0.099928
91.9	34.9577	7.03201	94.8196	229.079	0.098557
91.95	34.9505	7.02848	94.8264	225.437	0.099695
92	34.9422	7.02824	94.8469	227.259	0.099282
92.05	34.9439	7.04	94.845	227.456	0.099412
92.1	34.9295	7.03592	94.8329	226.169	0.09996
92.15	34.9326	7.03313	94.8222	227.99	0.09974
92.2	34.9281	7.03104	94.8342	227.547	0.098874
92.25	34.9243	7.03394	94.8673	228.712	0.09985
92.3	34.9236	7.027	94.7978	226.562	0.099983
92.35	34.9157	7.03553	94.8488	226.689	0.099164
92.4	34.9123	7.03383	94.8628	224.308	0.100011
92.45	34.9047	7.03703	94.8178	225.259	0.098948
92.5	34.9078	7.03558	94.8605	227.527	0.099416
92.55	34.9116	7.02375	94.8414	224.499	0.099525
92.6	34.9054	7.03391	94.8488	228.727	0.098675
92.65	34.9051	7.03334	94.8649	224.524	0.099812
92.7	34.8989	7.02764	94.8416	229.299	0.099697
92.75	34.892	7.03167	94.8786	224.276	0.098876
92.8	34.892	7.03509	94.8884	229.521	0.098848
92.85	34.8886	7.03625	94.8457	225.835	0.099847
92.9	34.8882	7.04317	94.8379	228.293	0.099787
92.95	34.88	7.02119	94.8762	224.059	0.099784
93	34.8838	7.02923	94.8738	228.798	0.099335
93.05	34.8735	7.03843	94.8616	224.12	0.09879
93.1	34.8731	7.03411	94.8346	228.934	0.099454
93.15	34.8686	7.03094	94.8782	223.994	0.099732
93.2	34.8649	7.03389	94.8687	227.344	0.099316
93.25	34.8573	7.0308	94.894	224.852	0.099656
93.3	34.8532	7.02958	94.8656	228.271	0.099434
93.35	34.8566	7.0322	94.8695	223.663	0.098736
93.4	34.8563	7.02951	94.8448	229.301	0.099527
93.45	34.8635	7.02908	94.8818	223.614	0.100114
93.5	34.8587	7.03584	94.8733	229.003	0.099238
93.55	34.8573	7.03192	94.9115	222.08	0.099622
93.6	34.8638	7.02473	94.8821	229.298	0.099248
93.65	34.8662	7.03422	94.8957	222.458	0.099564
93.7	34.8631	7.02645	94.873	226.621	0.099591
93.75	34.8669	7.02751	94.9255	224.595	0.099075
93.8	34.8621	7.04082	94.9108	224.097	0.099491
93.85	34.8569	7.02899	94.9116	226	0.09896
93.9	34.8566	7.03805	94.9419	224.658	0.099084
93.95	34.8542	7.02884	94.9325	229.192	0.099496
94	34.849	7.02922	94.8819	225.753	0.09985
94.05	34.8449	7.03111	94.8849	229.148	0.09992
94.1	34.8456	7.03406	94.8862	226.493	0.099441
94.15	34.8363	7.02734	94.9239	229.087	0.099607
94.2	34.8415	7.03486	94.9158	226.31	0.098918
94.25	34.8294	7.03399	94.8915	226.86	0.099033
94.3	34.8294	7.01478	94.9152	228.459	0.099606
94.35	34.8319	7.03508	94.9143	228.697	0.099637
94.4	34.8332	7.03365	94.9566	228.465	0.099732
94.45	34.8339	7.03313	94.925	229.574	0.099573
94.5	34.8291	7.03458	94.9269	227.71	0.099245
94.55	34.825	7.03477	94.9608	227.452	0.099191
94.6	34.8274	7.02902	94.9638	228.683	0.099755
94.65	34.8274	7.02808	94.9496	226.403	0.09878
94.7	34.8305	7.03075	94.9533	230.157	0.099815
94.75	34.8288	7.03508	94.9099	228.247	0.099778
94.8	34.8312	7.03638	94.9279	229.593	0.099765
94.85	34.8325	7.03014	94.9636	228.459	0.099086
94.9	34.8325	7.03351	94.9439	229.928	0.099441
94.95	34.8281	7.02148	94.961	228.585	0.098927
95	34.8229	7.0382	94.979	229.369	0.099075
95.05	34.8215	7.0249	94.9752	229.241	0.099546
95.1	34.8257	7.02444	95.0171	226.989	0.099896
95.15	34.8191	7.03442	95.0172	231.541	0.099729
95.2	34.826	7.03192	95.0046	224.261	0.099049
95.25	34.8215	7.03201	94.9795	228.4	0.099225
95.3	34.8164	7.03933	95.0532	226.265	0.099588
95.35	34.8239	7.03153	95.0467	224.87	0.099167
95.4	34.8171	7.03244	95.0456	227.218	0.099607
95.45	34.8126	7.03053	95.0395	224.775	0.099606
95.5	34.8184	7.03049	95.0316	230.053	0.098633
95.55	34.8202	7.03547	95.0366	224.384	0.099434
95.6	34.8164	7.03047	95.0151	227.429	0.099897
95.65	34.8202	7.02933	95.0708	223.445	0.099692
95.7	34.8219	7.03884	95.0444	229.648	0.09873
95.75	34.8219	7.03041	95.0326	222.912	0.099654
95.8	34.8239	7.03139	95.0875	229.446	0.099881
95.85	34.8253	7.03083	95.0498	223.258	0.099881
95.9	34.826	7.03505	95.0438	228.721	0.099808
95.95	34.8267	7.02801	95.0552	222.966	0.099709
96	34.8191	7.04155	95.0508	227.754	0.099517
96.05	34.8233	7.03565	95.0342	222.334	0.098855
96.1	34.826	7.03339	95.0517	229.725	0.099288
96.15	34.8301	7.02785	95.0844	221.976	0.099878
96.2	34.8312	7.02852	95.0927	229.864	0.099379
96.25	34.8229	7.03133	95.0919	224.684	0.099956
96.3	34.8353	7.03586	95.1314	228.271	0.099899
96.35	34.8281	7.03784	95.0758	225.024	0.099175
96.4	34.8322	7.02959	95.0776	227.7	0.098396
96.45	34.8356	7.02936	95.0994	223.989	0.099335
96.5	34.8356	7.03028	95.0789	227.131	0.099747
96.55	34.8356	7.02617	95.0683	224.576	0.099616
96.6	34.8284	7.02978	95.1136	226.088	0.099787
96.65	34.8343	7.03487	95.1042	223.891	0.099889
96.7	34.8404	7.02836	95.0664	228.965	0.099901
96.75	34.8425	7.03332	95.102	223.404	0.099277
96.8	34.8435	7.04311	95.0732	228.716	0.098994
96.85	34.848	7.03819	95.0873	222.878	0.099925
96.9	34.8514	7.03701	95.103	226.94	0.099842
96.95	34.8552	7.04482	95.1138	223.507	0.099332
97	34.8466	7.03437	95.1255	229.078	0.09901
97.05	34.8528	7.02758	95.1175	222.956	0.099444
97.1	34.8569	7.03192	95.1057	227.241	0.099622
97.15	34.8621	7.02783	95.097	223.441	0.099868
97.2	34.8569	7.03251	95.1096	224.86	0.09924
97.25	34.8532	7.02631	95.0969	226.067	0.099847
97.3	34.8563	7.02738	95.1315	223.062	0.099052
97.35	34.8521	7.03667	95.15	229.794	0.099658
97.4	34.8542	7.02609	95.0868	226.137	0.099368
97.45	34.8587	7.03609	95.0942	230.492	0.099334
97.5	34.8611	7.03385	95.1677	226.065	0.098939
97.55	34.8659	7.0286	95.119	227.876	0.098383
97.6	34.8628	7.03327	95.1271	225.635	0.099449
97.65	34.8652	7.03592	95.1313	227.787	0.098793
97.7	34.8604	7.03099	95.1445	224.162	0.09991
97.75	34.8607	7.03354	95.1723	229.172	0.099541
97.8	34.86	7.03205	95.1256	223.977	0.098845
97.85	34.8621	7.03026	95.1681	229.727	0.099517
97.9	34.8652	7.03645	95.1822	225.533	0.099784
97.95	34.8604	7.02938	95.168	227.825	0.099075
98	34.871	7.03561	95.1743	225.259	0.09911
98.05	34.859	7.03083	95.1831	227.016	0.098923
98.1	34.8563	7.03119	95.2009	223.02	0.09974
98.15	34.8624	7.03892	95.1883	229.066	0.099561
98.2	34.8618	7.03303	95.1831	223.203	0.099211
98.25	34.8704	7.03007	95.1638	229.236	0.099774
98.3	34.868	7.02665	95.146	223.921	0.099892
98.35	34.868	7.03383	95.1704	229.489	0.099616
98.4	34.8655	7.0275	95.1662	224.569	0.099824
98.45	34.8666	7.02787	95.1864	229.692	0.099371
98.5	34.8655	7.03105	95.1733	226.095	0.099891
98.55	34.8635	7.02819	95.2006	228.975	0.09988
98.6	34.8638	7.03173	95.2276	229.023	0.098957
98.65	34.8649	7.03369	95.2136	231.331	0.099586
98.7	34.8704	7.03032	95.2283	227.368	0.099748
98.75	34.869	7.03205	95.2396	232.001	0.099366
98.8	34.87	7.02738	95.2116	226.34	0.09964
98.85	34.8707	7.04111	95.1849	232.14	0.09894
98.9	34.8745	7.02612	95.1754	224.477	0.099237
98.95	34.8779	7.03314	95.2094	227.215	0.099884
99	34.8738	7.02669	95.2561	225.201	0.099203
99.05	34.8834	7.02391	95.2334	225.547	0.099476
99.1	34.881	7.03293	95.2152	226.916	0.099651
99.15	34.8882	7.03583	95.2307	224.925	0.099641
99.2	34.893	7.03355	95.2381	230.609	0.09878
99.25	34.8927	7.03373	95.2653	224.327	0.099539
99.3	34.8906	7.03434	95.2418	229.776	0.099548
99.35	34.8992	7.041	95.1976	224.028	0.09906
99.4	34.8972	7.0295	95.2346	230.059	0.099672
99.45	34.9023	7.03739	95.2455	222.559	0.098793
99.5	34.8968	7.03732	95.2235	231.285	0.09986
99.55	34.901	7.02664	95.2236	222.767	0.098821
99.6	34.9027	7.03163	95.2699	230.006	0.099527
99.65	34.9044	7.03142	95.2765	224.488	0.099436
99.7	34.9075	7.035	95.2467	228.984	0.099596
99.75	34.9034	7.03396	95.2967	225.106	0.098971
99.8	34.901	7.03027	95.2659	228.032	0.099745
99.85	34.9006	7.02987	95.2402	223.74	0.099366
99.9	34.9068	7.0369	95.2637	228.925	0.099873
[truncated: 7,923 more rows]

## Sheet: Ferm 3
Zeit [min]	Temperatur [°C]	pH-Wert	pO2 [%]	Rührer [rpm]	Zuluft [l/min]		Zeit [min]	v	SD v	n/P	SD n	Probe [g]	Wasser	konz.	n/P/konz.	SD n/P/konz.	OD
0	34.6019	7.00406	65.6653	232.762	0.098667		20	0	0	0	0	32.2	0	1	0	0	1.188
0.05	34.6036	7.00731	65.6745	230.427	0.099705		50	0	0	0	0	40.6	0	1	0	0	1.216
0.1	34.6046	7.00233	65.7059	232.578	0.09993		80	0	0	0	0	36.5	0	1	0	0	1.221
0.15	34.5991	7.01199	65.7406	232.702	0.099996		110	0	0	0	0	32.2	0	1	0	0	1.223
0.2	34.5895	7.00811	65.7047	232.088	0.098662		137	66.8974	91.3101	1.78667	0.928187	40.4	0	1	1.78667	0.928187	1.225
0.25	34.5854	7.00544	65.7597	230.354	0.099572		166	65.3769	87.9103	1.07333	0.524652	31.9	0	1	1.07333	0.524652	1.233
0.3	34.5792	7.00648	65.7565	230.669	0.098574		186	50.7389	80.6413	0.4	0.381356	31	0	1	0.4	0.381356	1.236
0.35	34.5606	7.00595	65.7602	230.216	0.099313		199	58.1017	86.0194	0.663333	0.381825	30.9	0	1	0.663333	0.381825	1.231
0.4	34.553	7.00795	65.6733	231.158	0.09868		215	62.3071	65.7906	1.16	0.784857	31.4	0	1	1.16	0.784857	1.237
0.45	34.5503	7.00449	65.7363	231.141	0.09985		230	63.0171	81.3287	1.41667	1.21088	31.1	0	1	1.41667	1.21088	1.245
0.5	34.539	7.00634	65.9008	231.142	0.099376		245	57.1864	77.3043	1.65	0.832703	31.7	0	1	1.65	0.832703	1.251
0.55	34.542	7.00806	65.9382	229.066	0.098965		260	59.9264	86.0236	2.55667	1.24177	34.9	0	1	2.55667	1.24177	1.264
0.6	34.5352	7.00879	65.8321	233.988	0.099933		275	49.8407	61.1838	2.79333	1.29727	35.7	0	1	2.79333	1.29727	1.285
0.65	34.5348	7.0078	65.8503	233.041	0.099407		290	58.1101	81.5495	3.18333	1.23301	36.1	0	1	3.18333	1.23301	1.305
0.7	34.5448	7.01258	65.9539	231.315	0.099857		305	58.0379	73.0213	2.26333	0.957936	34.1	15.7	0.684739	3.30539	1.39898	1.308
0.75	34.5362	7.00511	66.0934	232.376	0.099138		320	51.5779	50.0854	3.71333	1.16165	35.1	9.5	0.786996	4.71836	1.47606	1.312
0.8	34.5307	7.00611	66.1731	233.31	0.099667		335	50.1747	39.5231	5.55	1.26835	34	12.1	0.737527	7.52515	1.71973	1.32
0.85	34.5314	7.00691	66.2587	232.884	0.09925		350	51.5185	33.046	7.34667	2.07794	31.4	10	0.758454	9.68637	2.7397	1.33
0.9	34.5355	7.00722	66.3069	231.839	0.099206		365	52.3873	52.57	6.35667	1.95978	41.1	15.8	0.72232	8.80035	2.71317	1.346
0.95	34.5249	7.00736	66.4201	231.56	0.09976		380	46.3769	20.4677	9.6	2.46712	39.7	15.7	0.716606	13.3965	3.44278	1.347
1	34.5173	7.01211	66.4011	233.113	0.099208		395	44.4676	18.5636	11.59	3.55674	31.5	15	0.677419	17.109	5.25043	1.348
1.05	34.5142	7.00927	66.5297	231.359	0.099726		410	42.8592	21.4562	9.48333	2.39723	36	15.4	0.700389	13.5401	3.42271	1.348
1.1	34.5115	7.00847	66.4675	231.95	0.099243		425	40.7583	18.2489	6.97	1.83804	31	15.4	0.668103	10.4325	2.75113	1.345
1.15	34.5025	7.01248	66.4558	232.594	0.099363		440	39.4622	26.2775	2.04333	1.49212	31.2	10.2	0.753623	2.71134	1.97993	1.326
1.2	34.5039	7.00822	66.5451	232.998	0.09877		455	37.6296	20.3376	0.873333	0.636891	41.1	0	1	0.873333	0.636891	1.28
1.25	34.5005	7.00787	66.6393	228.644	0.099601		470	36.4517	10.4964	0.276667	0.395046	52.8	0	1	0.276667	0.395046	1.276
1.3	34.4943	7.00773	66.6698	228.937	0.099567		495	59.198	94.8521	1.96667	1.03506	40.6	0	1	1.96667	1.03506	1.286
1.35	34.4826	7.00806	66.6332	235.501	0.099499
1.4	34.4798	7.0077	66.6102	234.294	0.099883
1.45	34.4829	7.00351	66.5845	230.16	0.098659
1.5	34.4774	7.00771	66.538	230.244	0.099175
1.55	34.4781	7.00756	66.7277	233.493	0.099337
1.6	34.4822	7.00796	66.8579	228.43	0.098887
1.65	34.4778	7.00695	66.8814	227.215	0.099629
1.7	34.4822	7.00818	66.8486	236.373	0.099259
1.75	34.4798	7.00752	66.7257	233.667	0.099306
1.8	34.4833	7.00679	66.7405	232.086	0.099104
1.85	34.4798	7.00798	66.7722	231.527	0.099078
1.9	34.4764	7.00564	66.7621	233.016	0.099067
1.95	34.4726	7.00872	66.8219	229.222	0.099774
2	34.4743	7.00886	66.9367	230.421	0.100378
2.05	34.4712	7.0082	67.02	231.625	0.099886
2.1	34.4616	7.00767	67.0863	228.856	0.099977
2.15	34.4561	7.00753	67.1687	228.912	0.099884
2.2	34.4527	7.01441	67.1718	232.588	0.098518
2.25	34.4547	7.01193	67.2926	227.379	0.099758
2.3	34.4534	7.01059	67.4013	228.538	0.099654
2.35	34.4547	7.00814	67.3439	233.68	0.099251
2.4	34.4606	7.00732	67.3454	233.214	0.100037
2.45	34.465	7.0108	67.378	229.391	0.099424
2.5	34.4723	7.0023	67.2961	234.232	0.099258
2.55	34.4702	7.00742	67.2918	232.751	0.099033
2.6	34.4678	7.00632	67.3435	229.769	0.099956
2.65	34.4613	7.00955	67.4312	228.453	0.099928
2.7	34.462	7.00602	67.3941	234.42	0.09914
2.75	34.454	7.01363	67.398	232.064	0.099792
2.8	34.4516	7.00702	67.5171	232.885	0.100129
2.85	34.452	7.01178	67.566	231.819	0.099909
2.9	34.451	7.01279	67.7461	233.646	0.099701
2.95	34.4496	7.00921	67.7158	230.501	0.098882
3	34.4441	7.00539	67.7136	230.167	0.098602
3.05	34.4523	7.00958	67.706	231.746	0.100053
3.1	34.4575	7.01151	67.8172	234.54	0.099261
3.15	34.4599	7.01016	67.8511	233.721	0.099551
3.2	34.4571	7.01258	67.9695	231.976	0.099782
3.25	34.4565	7.01135	67.9689	232.944	0.099873
3.3	34.4637	7.01363	68.1157	230.708	0.099536
3.35	34.4613	7.00721	68.1575	231.929	0.099188
3.4	34.4695	7.01108	68.2571	230.985	0.099167
3.45	34.4592	7.01167	68.2479	230.202	0.099559
3.5	34.4692	7.00967	68.1418	229.749	0.099117
3.55	34.4736	7.00683	68.0694	233.293	0.099476
3.6	34.4688	7.0078	68.2095	232.552	0.099598
3.65	34.4657	7.00808	68.3216	232.441	0.099266
3.7	34.4664	7.01063	68.2752	233.14	0.099387
3.75	34.4644	7.00739	68.2479	228.765	0.099089
3.8	34.4664	7.00942	68.3562	231.63	0.09951
3.85	34.4688	7.00905	68.3824	231.158	0.099708
3.9	34.462	7.01534	68.4454	234.57	0.100158
3.95	34.4592	7.00945	68.4717	232.317	0.099356
4	34.4589	7.00853	68.4467	230.991	0.099931
4.05	34.465	7.00753	68.4501	231.312	0.099475
4.1	34.4702	7.00705	68.4598	233.216	0.09948
4.15	34.4699	7.00775	68.4823	232.782	0.099538
4.2	34.4692	7.0087	68.6401	231.374	0.099199
4.25	34.4681	7.00853	68.6745	231.626	0.099535
4.3	34.4675	7.00775	68.7167	229.739	0.099243
4.35	34.4685	7.00526	68.6276	229.078	0.099159
4.4	34.4692	7.00374	68.7485	230.055	0.099378
4.45	34.4712	7.01288	68.7366	231.186	0.099651
4.5	34.475	7.01053	68.8182	230.028	0.099442
4.55	34.473	7.00899	68.8017	230.05	0.099256
4.6	34.4781	7.00487	68.9043	232.597	0.099507
4.65	34.4733	7.00584	68.9847	230.141	0.099489
4.7	34.4774	7.01471	69.0472	230.703	0.099688
4.75	34.4733	7.01132	69.2046	233.017	0.099342
4.8	34.4822	7.0175	69.2614	233.113	0.099285
4.85	34.4864	7.00471	69.3437	233.454	0.099326
4.9	34.4895	7.00831	69.3155	231.681	0.099348
4.95	34.497	7.01133	69.3161	231.608	0.099321
5	34.495	7.01228	69.3181	230.122	0.09923
5.05	34.497	7.00962	69.3266	230.559	0.099674
5.1	34.4994	7.00831	69.3146	232.146	0.099559
5.15	34.4984	7.00997	69.2443	234.111	0.09968
5.2	34.4998	7.00884	69.2884	234.036	0.099436
5.25	34.5077	7.01046	69.277	231.184	0.099577
5.3	34.508	7.01935	69.1959	233.802	0.099544
5.35	34.5042	7.01054	69.1761	231.913	0.099224
5.4	34.5056	7.0127	69.2621	229.776	0.099507
5.45	34.5108	7.00945	69.414	230.633	0.099429
5.5	34.5077	7.01086	69.5157	229.254	0.09936
5.55	34.5042	7.00876	69.4825	228.618	0.099664
5.6	34.5128	7.01313	69.4529	231.214	0.099371
5.65	34.5015	7.00893	69.4553	231.137	0.099709
5.7	34.5104	7.01077	69.5552	232.455	0.099596
5.75	34.5049	7.00699	69.5142	232.876	0.099463
5.8	34.5025	7.01283	69.4507	233.621	0.099711
5.85	34.5104	7.01258	69.564	231.367	0.09962
5.9	34.507	7.01201	69.6104	231.839	0.099433
5.95	34.5139	7.01713	69.6002	232.014	0.099449
6	34.5111	7.00726	69.6958	229.417	0.099473
6.05	34.5183	7.00602	69.7606	227.5	0.099548
6.1	34.5211	7.01178	69.7313	230.326	0.099611
6.15	34.5293	7.00752	69.8126	230.927	0.099669
6.2	34.5207	7.01037	69.9463	228.027	0.099457
6.25	34.5307	7.00721	69.9655	231.548	0.099382
6.3	34.5365	7.0064	69.8869	231.814	0.099149
6.35	34.5403	7.01077	69.8721	229.59	0.099318
6.4	34.5414	7.00841	69.915	234.286	0.099389
6.45	34.5475	7.00804	69.9942	230.585	0.099507
6.5	34.5486	7.01537	70.1095	228.996	0.099821
6.55	34.5403	7.00752	70.1491	231.803	0.099565
6.6	34.5438	7.01046	70.1137	229.147	0.099415
6.65	34.5362	7.00988	69.9608	227.83	0.099494
6.7	34.5304	7.00967	70.0225	229.575	0.099371
6.75	34.5383	7.00751	70.2217	227.927	0.099499
6.8	34.5335	7.01924	70.268	226.727	0.099677
6.85	34.5434	7.00699	70.3955	231.349	0.099766
6.9	34.5496	7.01024	70.578	230.889	0.09939
6.95	34.5537	7.01356	70.5292	229.141	0.099399
7	34.552	7.00803	70.3668	232.752	0.099135
7.05	34.5613	7.00767	70.3049	230.211	0.099195
7.1	34.5627	7.00725	70.3809	230.553	0.099721
7.15	34.5627	7.01646	70.4738	231.724	0.099237
7.2	34.5658	7.01021	70.4007	232.895	0.099593
7.25	34.5723	7.00662	70.3167	230.86	0.099591
7.3	34.5754	7.00885	70.3529	232.737	0.099373
7.35	34.5709	7.01387	70.6304	231.892	0.09908
7.4	34.5788	7.00915	70.5892	228.766	0.099778
7.45	34.5809	7.01259	70.5507	233.075	0.099107
7.5	34.5792	7.00904	70.6894	234.34	0.099196
7.55	34.584	7.01061	70.8509	234.981	0.099195
7.6	34.5799	7.01049	70.7505	229.94	0.099416
7.65	34.5909	7.01596	70.5826	232.9	0.099186
7.7	34.5874	7.01413	70.6721	234.69	0.099731
7.75	34.5888	7.01425	70.8792	234.536	0.099355
7.8	34.5874	7.01074	70.835	229.693	0.099483
7.85	34.5902	7.01588	70.8128	231.603	0.099488
7.9	34.5926	7.01055	70.8813	230.095	0.099548
7.95	34.5915	7.00983	71.0257	230.529	0.099412
8	34.595	7.01297	71.0897	232.814	0.09912
8.05	34.596	7.01617	71.201	233.765	0.099449
8.1	34.594	7.00668	71.2223	231.74	0.099282
8.15	34.595	7.00725	71.2094	228.522	0.099514
8.2	34.5953	7.00748	71.2335	231.768	0.099449
8.25	34.5953	7.01339	71.2121	235.211	0.09975
8.3	34.607	7.01187	71.3464	233.385	0.099041
8.35	34.6087	7.01356	71.3191	229.123	0.099313
8.4	34.606	7.0139	71.2263	231.65	0.099078
8.45	34.6056	7.01131	71.1174	232.966	0.09951
8.5	34.6149	7.0108	71.1717	232.878	0.099301
8.55	34.6118	7.0057	71.341	232.913	0.09958
8.6	34.6098	7.0143	71.4357	233.167	0.099318
8.65	34.618	7.00777	71.4235	232.763	0.099528
8.7	34.6204	7.01074	71.4645	229.345	0.099308
8.75	34.6232	7.0152	71.3232	230.112	0.099543
8.8	34.629	7.01008	71.4003	231.326	0.099399
8.85	34.6249	7.00837	71.4832	229.171	0.099298
8.9	34.6221	7.01406	71.6579	230.653	0.099703
8.95	34.6345	7.00858	71.6803	232.659	0.099327
9	34.6376	7.00908	71.8776	232.014	0.099585
9.05	34.6304	7.01872	71.8718	232.991	0.099507
9.1	34.6201	7.01133	71.7667	231.617	0.099395
9.15	34.6294	7.01154	71.6795	230.834	0.099071
9.2	34.6356	7.00779	71.6683	230.075	0.099447
9.25	34.6369	7.01169	71.7821	227.193	0.099646
9.3	34.6469	7.0146	71.7159	231.744	0.099567
9.35	34.6496	7.01125	71.7658	230.151	0.099726
9.4	34.6545	7.01198	71.8003	228.417	0.09918
9.45	34.6521	7.00554	71.8481	233.258	0.09935
9.5	34.6503	7.01807	71.9303	233.999	0.099575
9.55	34.6469	7.01328	71.9969	233.184	0.099216
9.6	34.6534	7.01151	72.0272	230.698	0.099366
9.65	34.6483	7.01163	72.0475	229.339	0.099172
9.7	34.6545	7.01143	72.0465	228.003	0.099502
9.75	34.6466	7.01087	72.0102	228.705	0.09975
9.8	34.6507	7.00945	71.9892	230.829	0.099157
9.85	34.6517	7.00986	72.023	230.921	0.099459
9.9	34.6479	7.01053	72.1185	229.566	0.099454
9.95	34.661	7.01115	72.1809	234.14	0.09931
10	34.6627	7.01164	72.29	232.567	0.099329
10.05	34.6579	7.01131	72.3097	231.234	0.099468
10.1	34.6603	7.01175	72.3304	233.922	0.099374
10.15	34.6637	7.00834	72.3516	232.965	0.099735
10.2	34.6586	7.01911	72.3484	230.711	0.099745
10.25	34.6641	7.01013	72.3467	233.022	0.099295
10.3	34.6689	7.01175	72.467	231.621	0.099439
10.35	34.6771	7.0168	72.5595	231.356	0.099159
10.4	34.6806	7.01123	72.6284	232.321	0.099402
10.45	34.6816	7.01008	72.6221	233.311	0.09946
10.5	34.6864	7.01445	72.5564	230.481	0.099449
10.55	34.6967	7.01172	72.556	231.539	0.099441
10.6	34.6909	7.01377	72.6695	232.453	0.09905
10.65	34.7019	7.01016	72.726	229.002	0.099403
10.7	34.7047	7.01424	72.7083	228.839	0.09918
10.75	34.7012	7.00766	72.7045	232.176	0.099552
10.8	34.7005	7.011	72.727	229.334	0.099557
10.85	34.7029	7.01118	72.6858	231.112	0.099313
10.9	34.7033	7.00967	72.6042	231.91	0.099441
10.95	34.7074	7.0108	72.6806	230.036	0.0997
11	34.7053	7.01166	72.723	232.179	0.099329
11.05	34.7053	7.01158	72.783	232.875	0.099599
11.1	34.7102	7.00836	72.8885	231.374	0.099578
11.15	34.7215	7.01077	73.0962	233.764	0.099185
11.2	34.7132	7.01159	73.1362	234.444	0.099489
11.25	34.7201	7.00756	73.1572	231.825	0.099366
11.3	34.7167	7.01025	73.1427	230.924	0.099198
11.35	34.7136	7.01136	73.2272	230.705	0.099633
11.4	34.7194	7.01168	73.0679	232.553	0.099883
11.45	34.715	7.00798	72.96	232.52	0.099232
11.5	34.7146	7.00901	72.9168	233.457	0.099101
11.55	34.7174	7.0097	73.0476	231.812	0.099382
11.6	34.717	7.00721	73.1651	230.9	0.099161
11.65	34.7194	7.01228	73.1195	229.973	0.099387
11.7	34.7194	7.01733	73.1311	233.494	0.099033
11.75	34.7184	7.00729	73.1685	232.979	0.099149
11.8	34.7222	7.0174	73.189	232.226	0.099557
11.85	34.7249	7.00806	73.2267	233.534	0.099288
11.9	34.726	7.01391	73.2251	234.438	0.099229
11.95	34.7291	7.01695	73.2187	230.33	0.09939
12	34.7342	7.01053	73.3973	230.271	0.099483
12.05	34.7387	7.01227	73.4763	228.818	0.099718
12.1	34.7394	7.009	73.4511	229.667	0.099232
12.15	34.7428	7.01234	73.4649	228.984	0.099379
12.2	34.7456	7.00762	73.6624	228.797	0.099335
12.25	34.7507	7.01011	73.694	229.665	0.099395
12.3	34.7504	7.01262	73.6327	228.855	0.099648
12.35	34.7617	7.01182	73.6059	230.926	0.099567
12.4	34.7559	7.01187	73.7457	230.886	0.099476
12.45	34.7583	7.01121	73.7845	231.549	0.099442
12.5	34.7583	7.01072	73.7542	232.508	0.099585
12.55	34.7552	7.01374	73.7436	230.709	0.099332
12.6	34.7538	7.01265	73.7401	231.233	0.099112
12.65	34.7521	7.00741	73.7644	231.536	0.099389
12.7	34.7562	7.01049	73.7835	232.392	0.099322
12.75	34.7528	7.00578	73.8077	233.456	0.099465
12.8	34.7507	7.01311	73.8364	232.031	0.099238
12.85	34.7535	7.01235	73.8934	231.896	0.099306
12.9	34.7576	7.0149	73.9686	232.419	0.099394
12.95	34.7693	7.01018	73.9927	230.907	0.099214
13	34.7713	7.01507	73.8571	229.018	0.099582
13.05	34.7806	7.00578	73.8743	231.826	0.099136
13.1	34.7823	7.01033	73.9197	230.199	0.099195
13.15	34.7851	7.01252	73.9107	227.735	0.099233
13.2	34.7823	7.01774	74.0153	230.159	0.09935
13.25	34.7889	7.00957	74.1065	228.594	0.099476
13.3	34.7741	7.01756	74.0072	230.079	0.099353
13.35	34.7834	7.01213	74.0755	232.468	0.099431
13.4	34.7806	7.00658	74.1249	229.927	0.099229
13.45	34.7803	7.01701	74.1718	232.109	0.099465
13.5	34.7837	7.01185	74.1422	232.605	0.099582
13.55	34.7937	7.00749	74.1602	228.939	0.099502
13.6	34.8019	7.01436	74.1363	232.353	0.099149
13.65	34.803	7.01656	74.2731	230.865	0.099539
13.7	34.8112	7.00909	74.3538	228.272	0.099198
13.75	34.8064	7.0092	74.4086	230.615	0.099371
13.8	34.8016	7.01023	74.3935	229.421	0.099502
13.85	34.8098	7.01834	74.4411	226.726	0.099684
13.9	34.8013	7.00859	74.4369	230.725	0.099803
13.95	34.8026	7.01048	74.4373	230.424	0.099722
14	34.7992	7.01698	74.4281	228.581	0.09931
14.05	34.7975	7.00769	74.4783	231.571	0.09965
14.1	34.794	7.01131	74.5118	232.219	0.098897
14.15	34.7958	7.01421	74.6708	228.18	0.099089
14.2	34.805	7.0063	74.6815	230.139	0.099306
14.25	34.7933	7.00983	74.6668	232.556	0.099373
14.3	34.804	7.01874	74.6228	228.696	0.099276
14.35	34.8123	7.00997	74.4914	231.477	0.099732
14.4	34.8136	7.00983	74.4132	233.676	0.099483
14.45	34.8246	7.00999	74.4603	229.327	0.099242
14.5	34.8294	7.01449	74.5495	233.343	0.099242
14.55	34.8222	7.01028	74.6108	233.033	0.099718
14.6	34.8301	7.01123	74.6079	231.682	0.099322
14.65	34.8236	7.01196	74.639	231.517	0.099718
14.7	34.814	7.0099	74.6479	231.845	0.099433
14.75	34.8198	7.00504	74.6357	232.18	0.099522
14.8	34.8178	7.01743	74.7383	230.979	0.099057
14.85	34.8274	7.01788	74.7779	230.876	0.099429
14.9	34.8336	7.01388	74.8105	230.724	0.099721
14.95	34.8432	7.0049	74.871	230.132	0.099318
15	34.8435	7.01193	74.89	233.769	0.099272
15.05	34.8525	7.01938	74.9635	234.286	0.099551
15.1	34.8497	7.01248	75.0432	231.28	0.099588
15.15	34.8418	7.00994	75.0957	231.891	0.09923
15.2	34.8374	7.01231	75.1105	231.399	0.099607
15.25	34.8497	7.01472	75.1325	231.729	0.099295
15.3	34.8294	7.01612	75.199	231.568	0.099086
15.35	34.8391	7.01152	75.1741	230.891	0.099274
15.4	34.8442	7.01059	75.2515	232.349	0.099263
15.45	34.8415	7.01183	75.2814	228.519	0.099701
15.5	34.8508	7.01613	75.2776	230.215	0.099369
15.55	34.86	7.01438	75.2563	231.709	0.099261
15.6	34.8583	7.01607	75.1437	227.23	0.099685
15.65	34.87	7.00996	75.165	231.019	0.099632
15.7	34.8697	7.01686	75.1475	231.135	0.09924
15.75	34.8662	7.00599	75.2198	227.97	0.099376
15.8	34.8697	7.01005	75.3624	231.08	0.099322
15.85	34.87	7.01066	75.4177	228.659	0.099475
15.9	34.8635	7.0123	75.3523	228.406	0.09968
15.95	34.8573	7.01621	75.3884	230.64	0.099556
16	34.8552	7.0138	75.4636	230.284	0.099253
16.05	34.8628	7.00921	75.5151	226.852	0.099606
16.1	34.8697	7.00976	75.5293	231.359	0.099701
16.15	34.8803	7.01228	75.5445	227.946	0.099473
16.2	34.8851	7.01154	75.5339	225.786	0.099353
16.25	34.89	7.01241	75.6778	230.124	0.099115
16.3	34.8786	7.01544	75.8003	229.82	0.099204
16.35	34.8803	7.01801	75.815	230.05	0.09946
16.4	34.8783	7.01492	75.8428	232.772	0.099471
16.45	34.8765	7.00918	75.9643	229.927	0.099201
16.5	34.882	7.00711	75.9797	229.89	0.099292
16.55	34.89	7.01301	76.072	232.893	0.099306
16.6	34.8989	7.0106	76.1146	229.918	0.099256
16.65	34.9003	7.01377	76.0775	228.712	0.099211
16.7	34.903	7.01101	76.1192	231.719	0.099334
16.75	34.8985	7.0113	75.9895	230.088	0.099837
16.8	34.9027	7.00908	75.9375	228.895	0.099382
16.85	34.8893	7.01795	75.8411	230.31	0.09941
16.9	34.8927	7.01189	75.7832	233.108	0.099444
16.95	34.8948	7.01432	75.9347	227.301	0.099295
17	34.8955	7.0152	76.0519	231.049	0.099138
17.05	34.9065	7.01904	76.1092	230.876	0.099721
17.1	34.9109	7.01131	76.1698	226.844	0.09924
17.15	34.9161	7.01656	76.1215	231.92	0.099154
17.2	34.9223	7.01911	76.0424	228.803	0.099747
17.25	34.9219	7.01485	75.9165	226.006	0.099413
17.3	34.9106	7.01046	75.9585	229.452	0.099588
17.35	34.9116	7.01062	76.1716	229.337	0.099436
17.4	34.9144	7.01087	76.2611	231.121	0.099169
17.45	34.9096	7.01771	76.3715	232.499	0.099382
17.5	34.9137	7.01488	76.3849	230.171	0.099656
17.55	34.9226	7.01654	76.5146	231.526	0.099188
17.6	34.9281	7.00976	76.5113	231.094	0.099284
17.65	34.9357	7.01903	76.6881	230.284	0.100006
17.7	34.9412	7.01552	76.6981	230.158	0.099182
17.75	34.9346	7.01049	76.5639	230.586	0.099008
17.8	34.9388	7.01546	76.5719	231.218	0.099457
17.85	34.9302	7.00939	76.775	230.841	0.099146
17.9	34.9295	7.01349	76.8305	230.821	0.099684
17.95	34.9333	7.01418	76.8073	232.235	0.099392
18	34.9329	7.00948	76.7053	231.583	0.099444
18.05	34.9357	7.01697	76.6522	231.7	0.099162
18.1	34.9343	7.01387	76.6185	231.244	0.099195
18.15	34.9364	7.00986	76.6468	228.572	0.099305
18.2	34.9415	7.01083	76.6182	230.345	0.099598
18.25	34.9463	7.01539	76.5863	230.525	0.099685
18.3	34.958	7.01157	76.7192	229.929	0.099395
18.35	34.9532	7.01656	76.7727	231.194	0.099203
18.4	34.9573	7.01223	76.9328	230.153	0.099242
18.45	34.9549	7.01069	77.0016	228.846	0.099564
18.5	34.958	7.00662	77.0463	229.309	0.099849
18.55	34.9529	7.00991	77.0217	229.927	0.099392
18.6	34.9597	7.01143	76.9281	228.921	0.09942
18.65	34.9567	7.0118	76.9281	233.202	0.099256
18.7	34.9549	7.0105	76.998	228.241	0.099467
18.75	34.9484	7.01177	77.0697	230.829	0.099164
18.8	34.9611	7.01084	77.043	228.109	0.099716
18.85	34.9677	7.0149	77.0066	227.122	0.099742
18.9	34.9704	7.00701	76.875	229.935	0.099198
18.95	34.9745	7.01206	76.7805	229.25	0.099541
19	34.9783	7.01493	76.7492	228.041	0.099217
19.05	34.9787	7.00983	76.7692	231.293	0.099277
19.1	34.9845	7.01686	76.8662	229.186	0.0994
19.15	34.9769	7.02051	76.9871	231.259	0.09941
19.2	34.9752	7.01161	77.0953	231.268	0.099595
19.25	34.9677	7.0103	77.1655	226.808	0.099606
19.3	34.9711	7.01084	77.1164	228.409	0.099481
19.35	34.9745	7.01529	77.086	228.807	0.099313
19.4	34.9824	7.01034	77.1276	231.438	0.099679
19.45	34.9848	7.01115	77.1649	231.396	0.099434
19.5	34.9996	7.00725	77.3096	231.782	0.099595
19.55	34.9976	7.01505	77.2654	232.449	0.09928
19.6	35.0017	7.01389	77.1526	229.383	0.099499
19.65	34.9976	7.01345	77.1866	228.522	0.099748
19.7	34.9969	7.01471	77.2907	228.397	0.09947
19.75	34.9983	7.01565	77.3995	228.734	0.099412
19.8	34.9928	7.01502	77.5067	230.702	0.099397
19.85	34.9893	7.01512	77.6415	229	0.099329
19.9	34.9976	7.01427	77.5821	228.29	0.099389
19.95	35.0013	7.01469	77.691	233.787	0.0993
20	35.0055	7.01284	77.7098	230.857	0.099688
20.05	35.011	7.01426	77.6146	230.563	0.099569
20.1	35.0113	7.00956	77.5939	234.626	0.099611
20.15	35.0227	7.01234	77.7003	233.036	0.099104
20.2	35.0203	7.01496	77.718	230.045	0.099259
20.25	35.0306	7.01307	77.7313	232.265	0.099799
20.3	35.0223	7.01435	77.7555	231.934	0.099552
20.35	35.0227	7.01577	77.936	230.192	0.099672
20.4	35.0185	7.01349	77.8741	230.238	0.099766
20.45	35.0192	7.01125	77.7154	231.131	0.099237
20.5	35.0117	7.0103	77.6674	228.21	0.099238
20.55	35.0161	7.01145	77.7647	228.542	0.099483
20.6	35.0192	7.01115	77.7454	229.875	0.099421
20.65	35.0161	7.0156	77.7241	228.65	0.099551
20.7	35.0127	7.01199	77.8056	227.903	0.099248
20.75	35.0178	7.00639	77.9826	231.809	0.099152
20.8	35.0285	7.01747	77.9572	231.194	0.099368
20.85	35.0285	7.01269	77.9543	229.162	0.099348
20.9	35.034	7.01415	77.9645	231.229	0.099611
20.95	35.034	7.01663	77.8372	231.633	0.09947
21	35.0378	7.0137	77.8785	230.352	0.099253
21.05	35.0361	7.01084	78.0549	231.669	0.099607
21.1	35.0361	7.01811	78.0681	230.04	0.099402
21.15	35.0354	7.0109	78.0664	228.706	0.099284
21.2	35.0347	7.01619	78.2269	234.178	0.099527
21.25	35.0354	7.01382	78.4033	230.962	0.099789
21.3	35.0319	7.01844	78.3117	229.939	0.099643
21.35	35.0374	7.01752	78.2372	234.279	0.099089
21.4	35.0337	7.00896	78.1233	232.285	0.099552
21.45	35.034	7.0092	78.1208	230.744	0.099374
21.5	35.0323	7.0122	78.2034	234.752	0.099724
21.55	35.0316	7.01246	78.2502	231.578	0.099248
21.6	35.034	7.01366	78.2736	230.367	0.099233
21.65	35.0295	7.0152	78.3042	233.288	0.099355
21.7	35.034	7.01666	78.5643	230.469	0.099679
21.75	35.0364	7.0166	78.5601	227.792	0.099562
21.8	35.0388	7.01033	78.5191	231.521	0.099561
21.85	35.0447	7.00982	78.5016	231.427	0.099512
21.9	35.0488	7.01318	78.5042	230.413	0.099518
21.95	35.0546	7.00756	78.5021	233.515	0.099263
22	35.0598	7.01405	78.6738	231.135	0.099442
22.05	35.0629	7.01082	78.7266	229.15	0.099564
22.1	35.0622	7.01136	78.7735	233.606	0.099638
22.15	35.0625	7.01147	78.7802	231.799	0.099752
22.2	35.0574	7.01442	78.8099	230.807	0.099355
22.25	35.055	7.01149	78.8276	234.13	0.099348
22.3	35.0539	7.01845	78.7335	230.673	0.099873
22.35	35.0577	7.00892	78.6912	232.175	0.099527
22.4	35.055	7.0141	79.0408	234.048	0.09969
22.45	35.0557	7.01189	79.1154	230.404	0.099569
22.5	35.0601	7.01109	79.0947	230.763	0.099463
22.55	35.0653	7.01429	79.0175	234.097	0.099596
22.6	35.0646	7.01907	78.8331	232.241	0.099578
22.65	35.068	7.01592	78.8069	230.387	0.099496
22.7	35.0708	7.00986	78.9635	234.256	0.099556
22.75	35.0787	7.01821	78.9653	233.25	0.099468
22.8	35.077	7.00993	78.9476	230.807	0.099369
22.85	35.0866	7.01861	78.8512	233.479	0.099523
22.9	35.0866	7.00627	78.8708	230.159	0.099896
22.95	35.0887	7.01704	79.0734	228.357	0.099486
23	35.0938	7.00948	79.1402	234.973	0.099808
23.05	35.0928	7.00968	79.0313	230.636	0.099697
23.1	35.0897	7.01489	79.0564	227.704	0.099253
23.15	35.098	7.00859	79.169	234.607	0.099632
23.2	35.0852	7.01522	79.2154	229.514	0.099554
23.25	35.0928	7.00984	79.2626	230.157	0.099672
23.3	35.0842	7.0138	79.3263	235.892	0.099622
23.35	35.0873	7.01155	79.3154	231.132	0.099632
23.4	35.0887	7.01109	79.256	230.842	0.099556
23.45	35.0842	7.01382	79.203	235.11	0.099497
23.5	35.0866	7.0147	79.2124	232.133	0.099481
23.55	35.09	7.01899	79.238	230.115	0.09931
23.6	35.0911	7.01625	79.2146	232.578	0.099353
23.65	35.1011	7.01419	79.2766	231.941	0.09974
23.7	35.1014	7.00802	79.3413	229.761	0.099654
23.75	35.1062	7.00994	79.4948	230.445	0.099423
23.8	35.1072	7.01585	79.5535	230.971	0.099347
23.85	35.1189	7.0152	79.58	228.416	0.099327
23.9	35.1141	7.00949	79.6418	229.444	0.099127
23.95	35.1193	7.01442	79.6481	235.454	0.099222
24	35.1217	7.00933	79.562	232.483	0.099408
24.05	35.122	7.0115	79.4908	231.929	0.099258
24.1	35.1217	7.01516	79.5902	233.958	0.099455
24.15	35.12	7.00928	79.6607	230.338	0.099591
24.2	35.1158	7.01318	79.6918	231.739	0.099565
24.25	35.1172	7.0099	79.7171	232.157	0.099446
24.3	35.1145	7.01063	79.7008	231.661	0.099421
24.35	35.1114	7.00935	79.7768	230.441	0.099452
24.4	35.1114	7.01562	79.8088	233.783	0.099416
24.45	35.1234	7.01177	79.8481	231.62	0.099577
24.5	35.1272	7.01719	79.8203	231.227	0.099253
24.55	35.1268	7.01565	79.8811	228.508	0.099862
24.6	35.1437	7.0118	79.7425	234.133	0.099101
24.65	35.1468	7.0116	79.7716	231.482	0.099214
24.7	35.1451	7.01318	79.808	233.457	0.099564
24.75	35.1406	7.01555	79.8354	231.79	0.099123
24.8	35.1444	7.01827	79.7933	229.678	0.099497
24.85	35.1385	7.01196	79.7585	231.974	0.099386
24.9	35.1361	7.00955	79.6864	232.39	0.099235
24.95	35.1358	7.01394	79.7377	235.22	0.099136
25	35.1327	7.01506	79.7859	232.301	0.099475
25.05	35.1327	7.01233	79.9296	231.372	0.099671
25.1	35.1306	7.01036	80.0236	234.936	0.099476
25.15	35.1396	7.01382	79.9942	233.332	0.099225
25.2	35.142	7.0133	80.0996	229.899	0.099335
25.25	35.1399	7.01013	80.0871	232.004	0.099358
25.3	35.1444	7.01781	80.1547	232.587	0.099637
25.35	35.1454	7.01131	80.1395	229.756	0.09975
25.4	35.1447	7.01427	79.8966	233.156	0.09929
25.45	35.1492	7.01585	79.9532	233.243	0.099488
25.5	35.1547	7.01607	80.1468	231.086	0.099522
25.55	35.1499	7.01371	80.1709	233.466	0.099488
25.6	35.1561	7.00728	80.1642	232.214	0.099591
25.65	35.1581	7.01773	80.1346	232.277	0.099536
25.7	35.1581	7.01152	80.309	231.708	0.099378
25.75	35.1671	7.00861	80.3042	230.76	0.099645
25.8	35.1784	7.00719	80.4378	231.257	0.09931
25.85	35.1753	7.01417	80.5402	231.169	0.099211
25.9	35.1798	7.00986	80.4746	230.216	0.099609
25.95	35.1764	7.01501	80.5409	226.321	0.099399
26	35.1836	7.01305	80.5568	229.897	0.099624
26.05	35.1791	7.01383	80.4934	227.928	0.099452
26.1	35.1784	7.00843	80.4464	227.765	0.099378
26.15	35.1849	7.01681	80.4073	230.694	0.099692
26.2	35.177	7.01219	80.4833	227.784	0.099601
26.25	35.1736	7.01092	80.506	230.296	0.099293
26.3	35.1729	7.02106	80.4616	229.642	0.099625
26.35	35.1767	7.01063	80.3475	229.029	0.099356
26.4	35.1746	7.00592	80.3721	230.947	0.099208
26.45	35.176	7.00902	80.5208	227.249	0.099271
26.5	35.1781	7.00524	80.5726	230.367	0.099347
26.55	35.1836	7.01791	80.6499	229.58	0.099561
26.6	35.1874	7.0183	80.7243	228.117	0.099434
26.65	35.1959	7.01391	80.8113	229.329	0.099436
26.7	35.1984	7.01215	80.7904	227.739	0.099551
26.75	35.2049	7.01003	80.7521	229.684	0.099648
26.8	35.2066	7.01737	80.771	231.774	0.099497
26.85	35.2052	7.01481	80.89	226.675	0.099334
26.9	35.2052	7.01551	80.886	229.942	0.099559
26.95	35.1973	7.01488	80.8494	229.241	0.099301
27	35.21	7.00825	80.9744	229.845	0.099407
27.05	35.199	7.01111	81.0001	230.869	0.099572
27.1	35.1959	7.01238	80.9381	227.698	0.099412
27.15	35.2011	7.00972	80.9129	230.397	0.099805
27.2	35.2039	7.01084	80.9117	228.954	0.099483
27.25	35.2052	7.01619	80.8959	226.123	0.099426
27.3	35.198	7.01614	80.8953	231.668	0.099101
27.35	35.2032	7.01505	81.029	230.059	0.099084
27.4	35.2059	7.01412	81.0541	230.148	0.099507
27.45	35.2059	7.01346	81.0253	232.506	0.099582
27.5	35.2076	7.01541	81.0667	229.497	0.099658
27.55	35.2121	7.01348	81.1024	233.12	0.099327
27.6	35.2176	7.0182	81.0406	231.965	0.09969
27.65	35.2166	7.01187	81.1215	229.804	0.09952
27.7	35.2241	7.01139	81.1752	232.6	0.099818
27.75	35.2197	7.01583	81.1805	232.677	0.099619
27.8	35.2173	7.01129	81.2544	231.523	0.099709
27.85	35.2276	7.00993	81.3825	231.469	0.099617
27.9	35.231	7.01438	81.5865	233.572	0.099208
27.95	35.2307	7.01429	81.5816	228.839	0.099586
28	35.23	7.0073	81.48	233.804	0.099661
28.05	35.2362	7.01342	81.4648	235.149	0.099645
28.1	35.2317	7.01584	81.3815	231.531	0.099611
28.15	35.2441	7.01401	81.3881	231.903	0.099174
28.2	35.2417	7.01319	81.4762	234.525	0.09948
28.25	35.2451	7.01289	81.4241	230.823	0.09959
28.3	35.2496	7.01513	81.4287	232.398	0.099697
28.35	35.2499	7.01464	81.4062	231.342	0.099245
28.4	35.2458	7.01143	81.478	228.165	0.099858
28.45	35.2475	7.01599	81.4868	228.776	0.099586
28.5	35.2544	7.01212	81.3673	227.028	0.099424
28.55	35.2544	7.01	81.3322	226.669	0.099303
28.6	35.2537	7.01118	81.2456	232.047	0.099403
28.65	35.242	7.01416	81.3747	230.187	0.099648
28.7	35.2523	7.01504	81.5076	232.165	0.099348
28.75	35.2527	7.01298	81.4092	230.49	0.099737
28.8	35.2575	7.01173	81.4512	225.907	0.099468
28.85	35.2596	7.01492	81.4997	228.705	0.099538
28.9	35.2596	7.01673	81.5668	228.801	0.099418
28.95	35.2678	7.01383	81.658	228.237	0.099488
29	35.263	7.0137	81.7233	232.833	0.09957
29.05	35.2702	7.01806	81.8088	229.744	0.098968
29.1	35.2657	7.00669	81.8463	232.111	0.099517
29.15	35.2661	7.01536	81.8758	233.175	0.099711
29.2	35.2726	7.01053	81.7987	227.902	0.0993
29.25	35.2671	7.00974	81.7972	230.898	0.099486
29.3	35.262	7.01143	81.6963	230.936	0.099609
29.35	35.2647	7.01495	81.824	227.874	0.099366
29.4	35.2627	7.00715	81.8931	233.168	0.09959
29.45	35.2596	7.01004	82.0103	232.69	0.099392
29.5	35.2719	7.01122	81.9952	230.241	0.099512
29.55	35.2682	7.01152	81.7373	233.143	0.099865
29.6	35.2712	7.00906	81.7702	234.179	0.099572
29.65	35.2699	7.00918	81.8882	229.405	0.099376
29.7	35.2757	7.01471	81.8899	232.096	0.098874
29.75	35.275	7.01183	81.868	233.827	0.09947
29.8	35.2802	7.01849	81.8448	227.232	0.099852
29.85	35.2778	7.01793	81.9268	231.952	0.099008
29.9	35.2881	7.01536	82.0461	231.641	0.099264
29.95	35.2864	7.01135	81.9347	228.812	0.099718
30	35.2902	7.01341	81.8323	231.722	0.099433
30.05	35.2936	7.01126	81.7477	231.791	0.099742
30.1	35.296	7.01424	81.7817	228.012	0.099994
30.15	35.2963	7.01843	81.67	233.324	0.099282
30.2	35.2981	7.01966	81.7317	233.471	0.099535
30.25	35.2984	7.01092	81.9495	228.169	0.099612
30.3	35.3067	7.0146	81.9956	232.125	0.099697
30.35	35.3043	7.01175	82.131	229.104	0.099235
30.4	35.3032	7.01105	82.1115	228.542	0.099433
30.45	35.306	7.01003	82.12	230.308	0.099259
30.5	35.3019	7.01297	82.1722	227.677	0.099585
30.55	35.307	7.01645	82.365	227.657	0.099517
30.6	35.3019	7.01333	82.4276	231.631	0.099842
30.65	35.3125	7.01032	82.3899	230.762	0.099335
30.7	35.3084	7.01048	82.2871	228.833	0.099473
30.75	35.3142	7.01389	82.2936	232.426	0.099319
30.8	35.3122	7.01492	82.3078	232.865	0.099638
30.85	35.3094	7.02037	82.4689	230.291	0.099201
30.9	35.3139	7.01231	82.4253	232.604	0.099706
30.95	35.3132	7.00972	82.3975	234.211	0.099564
31	35.3125	7.01319	82.3475	233.238	0.099829
31.05	35.3173	7.01257	82.4871	233.662	0.099583
31.1	35.3129	7.01046	82.5411	232.096	0.099322
31.15	35.3153	7.01331	82.5385	229.478	0.099091
31.2	35.3139	7.01097	82.4775	227.949	0.09917
31.25	35.3187	7.01726	82.4658	230.913	0.099565
31.3	35.3249	7.01048	82.412	231.637	0.099332
31.35	35.3259	7.02135	82.3572	233.733	0.100109
31.4	35.3245	7.01882	82.5018	230.924	0.099535
31.45	35.3283	7.01528	82.6125	229.494	0.100098
31.5	35.3245	7.01485	82.7031	231.393	0.099403
31.55	35.3232	7.01062	82.6709	230.076	0.09929
31.6	35.3239	7.00849	82.6924	227.749	0.09925
31.65	35.3273	7.0106	82.5473	230.096	0.099548
31.7	35.3297	7.00683	82.6179	229.427	0.099664
31.75	35.3245	7.01006	82.611	227.337	0.099807
31.8	35.3249	7.01771	82.463	230.425	0.099815
31.85	35.3232	7.00861	82.4887	230.336	0.099747
31.9	35.3328	7.01586	82.5597	230.866	0.099476
31.95	35.3294	7.01254	82.6407	231.88	0.099716
32	35.3228	7.01427	82.6074	231.733	0.099198
32.05	35.3331	7.01258	82.6338	231.139	0.099484
32.1	35.3338	7.00941	82.5718	232.751	0.099512
32.15	35.3428	7.00826	82.5963	232.555	0.098764
32.2	35.3362	7.01247	82.7055	231.403	0.099331
32.25	35.3407	7.01956	82.698	231.364	0.100079
32.3	35.3462	6.9656	82.6347	231.569	0.098879
32.35	35.35	7.02691	82.6886	231.279	0.099528
32.4	35.3466	7.01115	82.8865	231.895	0.098574
32.45	35.351	7.01031	82.9526	229.992	0.100045
32.5	35.3441	7.0115	82.8112	231.78	0.099527
32.55	35.3631	7.01163	82.7989	233.481	0.099774
32.6	35.3634	7.01166	82.9335	230.062	0.099465
32.65	35.3572	7.01453	82.9562	231.521	0.09912
32.7	35.3634	7.01372	83.1569	231.905	0.098866
32.75	35.3665	7.01338	83.1829	231.763	0.099826
32.8	35.3668	7.01606	83.2222	230.424	0.099684
32.85	35.3717	7.01053	83.2815	231.012	0.099397
32.9	35.372	7.01251	83.2196	233.462	0.09953
32.95	35.3741	7.01461	83.1061	229.341	0.099457
33	35.3772	7.01285	83.2192	233.206	0.099808
33.05	35.3723	7.01058	83.1329	234.739	0.099152
33.1	35.3751	7.01968	83.1286	230.73	0.099646
33.15	35.371	7.01022	83.1615	231.216	0.09918
33.2	35.3761	7.01115	83.0762	231.009	0.099577
33.25	35.3761	7.01145	83.1293	231.636	0.098953
33.3	35.3796	7.01309	83.1486	228.512	0.099162
33.35	35.382	7.01502	83.2047	233.013	0.099481
33.4	35.3861	7.01454	83.2467	232.419	0.098987
33.45	35.3785	7.01326	83.2622	231.995	0.099352
33.5	35.3844	7.01878	83.2641	232.54	0.09924
33.55	35.3823	7.01481	83.2486	231.778	0.099525
33.6	35.3813	7.01415	83.2451	230.519	0.09946
33.65	35.3823	7.00984	83.4076	228.145	0.099533
33.7	35.3772	7.0143	83.4034	235.44	0.099167
33.75	35.3864	7.0151	83.4002	234.604	0.099313
33.8	35.3741	7.00944	83.3837	230.861	0.099146
33.85	35.3802	7.01649	83.3832	229.819	0.099674
33.9	35.3871	7.01448	83.4667	235.689	0.099781
33.95	35.3799	7.01445	83.5171	233.714	0.099507
34	35.3844	7.01432	83.5145	231.263	0.099174
34.05	35.3844	7.01312	83.5051	230.132	0.099666
34.1	35.3926	7.01768	83.435	230.545	0.099196
34.15	35.3888	7.01241	83.3636	230.29	0.098877
34.2	35.3854	7.01135	83.497	228.91	0.099507
34.25	35.3913	7.01224	83.4096	234.398	0.099329
34.3	35.3923	7.01926	83.4786	232.744	0.099847
34.35	35.3964	7.01569	83.6726	232.66	0.099612
34.4	35.3957	7.0108	83.6868	232.979	0.099196
34.45	35.3909	7.01295	83.6026	232.271	0.099141
34.5	35.3985	7.02156	83.5581	230.897	0.099737
34.55	35.3988	7.00895	83.5611	232.425	0.099288
34.6	35.4009	7.0123	83.5013	233.748	0.099131
34.65	35.404	7.01461	83.6164	232.941	0.0997
34.7	35.404	7.01065	83.6798	231.307	0.099076
34.75	35.4102	7.01175	83.8338	229.558	0.09942
34.8	35.4091	7.01258	83.8703	232.523	0.099094
34.85	35.4081	7.01374	83.7745	233.784	0.09993
34.9	35.4071	7.01133	83.851	232.886	0.099384
34.95	35.4016	7.0106	84.0745	229.566	0.099732
35	35.4091	7.01824	84.1702	231.853	0.099084
35.05	35.4098	7.00946	83.9876	232.05	0.100001
35.1	35.4139	7.01457	83.9744	231.901	0.09951
35.15	35.4208	7.01431	83.737	234.095	0.099556
35.2	35.4122	7.01921	83.8074	232.083	0.099522
35.25	35.4177	7.00996	83.8169	232.425	0.099957
35.3	35.4277	7.0153	83.9063	233.126	0.099688
35.35	35.4246	7.01361	83.989	231.632	0.099459
35.4	35.426	7.01467	84.0846	232.266	0.099994
35.45	35.4181	7.01379	84.0931	233.206	0.099065
35.5	35.4225	7.01072	84.0431	227.358	0.099677
35.55	35.4294	7.0067	83.985	230.025	0.09929
35.6	35.4256	7.01148	84.0709	229.363	0.099734
35.65	35.4287	7.01	84.198	227.21	0.099057
35.7	35.4284	7.00891	84.2674	230.166	0.099277
35.75	35.427	7.01116	84.2924	229.905	0.099551
35.8	35.4222	7.01555	84.336	230.121	0.099322
35.85	35.4301	7.01456	84.2966	231.665	0.099769
35.9	35.4373	7.01549	84.214	231.468	0.099672
35.95	35.4349	7.01098	84.0633	229.904	0.099863
36	35.439	7.01778	84.0449	233.061	0.099462
36.05	35.4425	7.01421	84.1344	231.331	0.099598
36.1	35.4428	7.01844	84.1781	232.348	0.09929
36.15	35.4562	7.01108	84.2606	232.756	0.099371
36.2	35.459	7.01709	84.2667	233.135	0.09934
36.25	35.4569	7.00536	84.2343	231.11	0.098934
36.3	35.459	7.00616	84.1025	228.078	0.099455
36.35	35.458	7.01645	84.2985	230.887	0.099131
36.4	35.459	7.0059	84.3732	230.899	0.099616
36.45	35.4535	7.01338	84.4076	229.346	0.099199
36.5	35.4545	7.01786	84.3559	231.332	0.09975
36.55	35.4566	7.01272	84.2044	233.744	0.09952
36.6	35.4538	7.00983	84.3095	232.687	0.099692
36.65	35.4538	7.01418	84.4526	232.459	0.099078
36.7	35.4487	7.01684	84.4178	231.021	0.099616
36.75	35.4525	7.01181	84.2672	230.362	0.099659
36.8	35.4576	7.00988	84.2392	226.043	0.099494
36.85	35.4652	7.01443	84.2807	230.889	0.099745
36.9	35.471	7.01162	84.3643	229.299	0.098947
36.95	35.4745	7.01305	84.2948	229.405	0.099285
37	35.4786	7.01455	84.3035	229.537	0.099193
37.05	35.4755	7.01752	84.5066	230.886	0.09924
37.1	35.4707	7.01278	84.6556	229.774	0.09901
37.15	35.47	7.01925	84.7741	229.308	0.099397
37.2	35.4645	7.01264	84.7729	229.514	0.100134
37.25	35.471	7.01208	84.6868	228.221	0.099423
37.3	35.4662	7.01357	84.6194	228.924	0.098969
37.35	35.4776	7.01029	84.6158	227.38	0.099073
37.4	35.4796	7.01838	84.6407	226.933	0.099033
37.45	35.481	7.01861	84.5292	228.41	0.099654
37.5	35.4872	7.01254	84.5019	230.229	0.099381
37.55	35.4865	7.00872	84.5399	230.984	0.099734
37.6	35.4903	7.01499	84.5394	228.52	0.099007
37.65	35.4944	7.01115	84.6178	228.983	0.098989
37.7	35.4906	7.01035	84.6771	227.688	0.099305
37.75	35.492	7.01558	84.5945	230.401	0.099117
37.8	35.4923	7.01482	84.6679	231.43	0.099815
37.85	35.4844	7.01506	84.5156	230.955	0.098901
37.9	35.4803	7.01472	84.537	232.001	0.099148
37.95	35.4796	7.01486	84.6478	231.001	0.099943
38	35.4813	7.01129	84.6815	229.031	0.099428
38.05	35.4899	7.01931	84.7812	230.412	0.099821
38.1	35.4958	7.01323	84.826	231.521	0.09884
38.15	35.5013	7.01831	84.6892	231.493	0.099675
38.2	35.5075	7.01527	84.6467	230.171	0.099065
38.25	35.5113	7.01014	84.6234	233.176	0.099394
38.3	35.5106	7.01819	84.6504	231.766	0.099177
38.35	35.5133	7.01747	84.771	232.05	0.099583
38.4	35.5116	7.01112	84.8893	232.861	0.099293
38.45	35.5085	7.01383	84.9189	231.755	0.099525
38.5	35.5102	7.01132	84.9599	232.753	0.099535
38.55	35.5058	7.01126	85.1285	231.891	0.099031
38.6	35.5082	7.00939	85.1586	230.446	0.099161
38.65	35.5037	7.016	85.3252	232.372	0.099397
38.7	35.5089	7.01451	85.3399	231.007	0.099071
38.75	35.5075	7.01408	85.1075	229.91	0.099462
38.8	35.5034	7.0201	84.9905	230.27	0.099185
38.85	35.5102	7.01	84.8933	230.912	0.099152
38.9	35.5075	7.01927	85.0627	232.629	0.099151
38.95	35.5068	7.0159	85.1839	231.7	0.099141
39	35.5106	7.0138	85.2189	232.744	0.099002
39.05	35.5195	7.01739	85.1253	231.622	0.099353
39.1	35.5195	7.01405	85.0363	230.094	0.099193
39.15	35.5257	7.01035	84.9911	233.034	0.099552
39.2	35.5192	7.01126	84.9917	229.079	0.099219
39.25	35.5236	7.00896	85.0115	227.886	0.099183
39.3	35.524	7.01861	85.2125	231.196	0.099418
39.35	35.5312	7.01073	85.1917	229.35	0.099284
39.4	35.5264	7.01356	85.1522	228.085	0.099797
39.45	35.5295	7.0143	85.1289	229.099	0.098999
39.5	35.5346	7.01122	85.001	230.861	0.098999
39.55	35.524	7.01366	85.0648	228.459	0.099711
39.6	35.5271	7.00896	85.2689	230.419	0.099366
39.65	35.5291	7.01252	85.267	228.672	0.099559
39.7	35.5278	7.01155	85.3244	227.05	0.099559
39.75	35.5285	7.0162	85.3762	231.607	0.099515
39.8	35.5336	7.01144	85.4819	228.343	0.099627
39.85	35.5384	7.01587	85.5372	228.052	0.09919
39.9	35.5401	7.0074	85.4915	230.706	0.098987
39.95	35.5515	7.01788	85.4682	228.918	0.099687
40	35.5453	7.01025	85.4752	228.044	0.09958
40.05	35.5573	7.01178	85.4945	230.591	0.100119
40.1	35.558	7.01435	85.6329	229.395	0.099734
40.15	35.5584	7.0151	85.703	228.612	0.099005
40.2	35.5573	7.01576	85.5953	228.775	0.099549
40.25	35.558	7.00997	85.6456	227.552	0.099271
40.3	35.5628	7.01538	85.6594	231.033	0.098994
40.35	35.5604	7.01641	85.647	229.395	0.099514
40.4	35.5587	7.00972	85.573	232.33	0.099922
40.45	35.5608	7.02062	85.5566	230.642	0.099365
40.5	35.5666	7.01156	85.7387	227.457	0.099395
40.55	35.568	7.01708	85.7977	230.42	0.09945
40.6	35.5687	7.01227	85.6523	229.708	0.099582
40.65	35.5666	7.01224	85.5843	227.23	0.099386
40.7	35.5687	7.01447	85.6179	229.492	0.09957
40.75	35.5697	7.0129	85.7054	229.199	0.099199
40.8	35.5652	7.01174	85.7529	229.801	0.099867
40.85	35.5749	7.01427	85.7727	230.623	0.099078
40.9	35.568	7.01553	85.7826	226.591	0.099748
40.95	35.5807	7.01675	85.7649	230.143	0.100064
41	35.5728	7.0168	85.6973	229.759	0.099099
41.05	35.5787	7.00476	85.6355	227.393	0.099643
41.1	35.5756	7.01477	85.7414	230.67	0.099347
41.15	35.5752	7.01398	85.7607	229.995	0.099102
41.2	35.5749	7.02107	85.7507	231.267	0.099245
41.25	35.5787	7.01311	85.8947	232.493	0.099716
41.3	35.5752	7.01546	85.9167	226.388	0.098965
41.35	35.5745	7.01373	85.8888	229.714	0.099794
41.4	35.5766	7.01799	85.8402	230.16	0.100134
41.45	35.579	7.01872	85.914	227.845	0.09988
41.5	35.5818	7.01011	85.8461	229.81	0.099669
41.55	35.5728	7.01441	85.8014	230.432	0.099643
41.6	35.5831	7.01749	85.8377	230.782	0.099232
41.65	35.5797	7.00943	85.7471	227.557	0.099314
41.7	35.5763	7.01806	85.7906	227.426	0.099303
41.75	35.5838	7.02337	85.8225	231.13	0.09924
41.8	35.5763	7.01138	85.8939	229.618	0.0997
41.85	35.5752	7.01452	85.8863	231.58	0.099026
41.9	35.5811	7.00857	85.9695	231.174	0.099667
41.95	35.5783	7.01086	85.9294	226.584	0.098874
42	35.578	7.01987	85.9981	228.079	0.099816
42.05	35.5897	7.01053	86.025	230.84	0.099408
42.1	35.5941	7.01042	86.1391	230.252	0.098978
42.15	35.5941	7.0103	86.2353	229.855	0.099599
42.2	35.5976	7.01035	86.2217	226.03	0.099313
42.25	35.6007	7.01054	86.3085	228.607	0.099269
42.3	35.5962	7.01869	86.3469	228.494	0.099837
42.35	35.5941	7.0137	86.3371	229.107	0.099752
42.4	35.6075	7.01774	86.3387	229.164	0.099543
42.45	35.6124	7.01766	86.287	230.418	0.099646
42.5	35.6106	7.01617	86.1684	230.927	0.099795
42.55	35.613	7.01481	86.1155	228.273	0.099452
42.6	35.6144	7.01197	86.144	228.886	0.099656
42.65	35.6113	7.01499	86.1544	228.175	0.099301
42.7	35.623	7.01264	86.1977	230.973	0.09964
42.75	35.6113	7.0125	86.1022	231.679	0.09979
42.8	35.6155	7.01577	86.0835	228.981	0.099208
42.85	35.6179	7.01213	86.1044	230.831	0.099711
42.9	35.6189	7.01407	86.2057	230.287	0.099324
42.95	35.621	7.01621	86.1982	227.661	0.099478
43	35.6237	7.01255	86.2193	231.698	0.099637
43.05	35.6261	7.00929	86.1916	226.52	0.099622
43.1	35.6258	7.01171	86.3518	229.773	0.099229
43.15	35.6313	7.01355	86.3457	228.798	0.099174
43.2	35.6313	7.00538	86.3554	230.418	0.099314
43.25	35.632	7.01356	86.2287	232.217	0.099054
43.3	35.6254	7.01401	86.268	228.597	0.099285
43.35	35.6302	7.01142	86.3756	229.601	0.099258
43.4	35.6323	7.01216	86.5794	231.417	0.099392
43.45	35.6289	7.0093	86.6869	228.424	0.09998
43.5	35.6316	7.01458	86.6429	230.292	0.099374
43.55	35.6326	7.0149	86.5367	229.02	0.09962
43.6	35.6289	7.01596	86.443	227.632	0.099225
43.65	35.6285	7.01504	86.5324	229.547	0.09968
43.7	35.6251	7.01454	86.5244	229.507	0.099708
43.75	35.6313	7.01068	86.5941	231.02	0.099773
43.8	35.6333	7.01663	86.6381	228.087	0.099737
43.85	35.6347	7.00563	86.579	226.581	0.099107
43.9	35.6351	7.01852	86.61	230.109	0.099769
43.95	35.6282	7.00565	86.5494	229.563	0.09985
44	35.6292	7.01054	86.6256	231.303	0.099219
44.05	35.6344	7.01228	86.6205	230.351	0.099525
44.1	35.6313	7.01687	86.6234	227.325	0.09981
44.15	35.6282	7.0086	86.6058	226.262	0.098999
44.2	35.6357	7.00651	86.6303	228.73	0.099881
44.25	35.6347	7.01771	86.7481	231.525	0.09908
44.3	35.6309	7.01367	86.7155	230.67	0.09928
44.35	35.6399	7.00978	86.6692	227.791	0.099015
44.4	35.643	7.01762	86.6441	230.889	0.099332
44.45	35.6378	7.01768	86.6661	230.065	0.099463
44.5	35.6447	7.01148	86.6259	227.869	0.099557
44.55	35.645	7.01433	86.5752	225.948	0.099533
44.6	35.6416	7.01502	86.7056	232.354	0.099709
44.65	35.6505	7.00735	86.6718	232.846	0.099952
44.7	35.656	7.00871	86.7201	229.36	0.100111
44.75	35.6553	7.01646	86.7739	226.155	0.099536
44.8	35.6605	7.01544	86.7354	227.297	0.099424
44.85	35.6636	7.01754	86.6956	233.026	0.099515
44.9	35.6677	7.01632	86.7661	230.673	0.099091
44.95	35.6602	7.0125	86.8261	229.761	0.099373
45	35.6681	7.01898	86.8642	230.436	0.099654
45.05	35.6763	7.01648	86.8978	232.73	0.09951
45.1	35.6725	7.01128	86.8261	229.558	0.099311
45.15	35.6715	7.01816	86.6883	229.61	0.099339
45.2	35.6722	7.01211	86.6154	230.301	0.100075
45.25	35.6705	7.00826	86.6801	232.922	0.09888
45.3	35.6743	7.01767	86.7928	229.183	0.099235
45.35	35.6794	7.01926	86.9005	229.329	0.099756
45.4	35.6763	7.015	86.8766	227.838	0.099726
45.45	35.6736	7.01506	86.8532	228.183	0.099386
45.5	35.6815	7.01254	86.9272	228.697	0.099319
45.55	35.6784	7.01838	87.04	229.127	0.099805
45.6	35.6739	7.01439	87.0818	229.437	0.099612
45.65	35.6897	7.01508	87.0778	231.307	0.099441
45.7	35.6808	7.01643	87.0033	227.687	0.099288
45.75	35.6873	7.01541	86.9777	228.397	0.0993
45.8	35.6904	7.01698	86.9854	229.129	0.099384
45.85	35.6911	7.01493	87.0191	228.824	0.099418
45.9	35.6921	7.01103	87.0616	229.389	0.099698
45.95	35.6897	7.01385	87.1357	226.267	0.099731
46	35.689	7.0115	87.1087	227.322	0.099436
46.05	35.6901	7.01855	87.0708	227.991	0.099131
46.1	35.6939	7.01984	87.1567	227.482	0.099392
46.15	35.6963	7.01824	87.1398	228.216	0.09935
46.2	35.6952	7.01336	87.2644	228.517	0.099152
46.25	35.6963	7.01334	87.2645	230.143	0.099664
46.3	35.6956	7.01203	87.1242	226.47	0.099507
46.35	35.7021	7.0147	86.9857	229.205	0.0993
46.4	35.7025	7.01293	86.9976	229.759	0.099518
46.45	35.7	7.01155	87.0629	229.489	0.09919
46.5	35.7007	7.01509	87.0528	227.683	0.099258
46.55	35.6963	7.02039	87.1145	227.434	0.099112
46.6	35.7025	7.01007	87.2529	229.037	0.09924
46.65	35.7073	7.01624	87.2572	229.941	0.099915
46.7	35.6973	7.0097	87.2131	230.231	0.099687
46.75	35.6949	7.0158	87.2206	232.178	0.0998
46.8	35.6935	7.00971	86.9894	229.888	0.099245
46.85	35.6973	7.01492	86.9135	230.461	0.099162
46.9	35.6997	7.01102	87.0802	233.162	0.099254
46.95	35.6976	7.01407	87.1729	227.225	0.09964
47	35.6945	7.01156	87.2254	227.598	0.09919
47.05	35.6983	7.01248	87.1749	229.402	0.099507
47.1	35.7052	7.01074	87.2514	231.894	0.099301
47.15	35.7052	7.01858	87.3026	230.529	0.099669
47.2	35.7097	7.01077	87.3253	227.352	0.099046
47.25	35.7117	7.01216	87.221	226.732	0.099399
47.3	35.7248	7.01572	87.1771	229.942	0.099301
47.35	35.7172	7.01701	87.1819	231.686	0.099203
47.4	35.7214	7.01279	87.2019	229.329	0.099165
47.45	35.7238	7.01615	87.4532	225.239	0.099575
47.5	35.7258	7.01152	87.495	229.642	0.099114
47.55	35.7262	7.01297	87.3354	226.766	0.099792
47.6	35.721	7.00995	87.2997	228.328	0.099301
47.65	35.7238	7.01447	87.381	227.54	0.100126
47.7	35.72	7.01088	87.4747	227.043	0.09924
47.75	35.7293	7.01298	87.4082	226.869	0.099216
47.8	35.7265	7.01136	87.5104	230.878	0.099643
47.85	35.7286	7.01001	87.6277	228.071	0.099654
47.9	35.7338	7.01415	87.6092	226.815	0.099345
47.95	35.7296	7.01684	87.6109	229.864	0.099535
48	35.7365	7.01671	87.5371	224.847	0.099914
48.05	35.7434	7.01273	87.6067	227.175	0.099792
48.1	35.7386	7.01048	87.6574	229.195	0.099266
48.15	35.7362	7.0129	87.736	230.119	0.099324
48.2	35.7427	7.01401	87.7292	229.355	0.099331
48.25	35.743	7.00972	87.885	227.526	0.099094
48.3	35.7475	7.01161	87.9901	228.305	0.099803
48.35	35.7413	7.0185	87.8282	228.146	0.09934
48.4	35.741	7.00948	87.7061	232.304	0.099787
48.45	35.7444	7.01349	87.688	229.575	0.099455
48.5	35.7368	7.01437	87.5601	225.909	0.099101
48.55	35.7492	7.01393	87.6476	226.856	0.099714
48.6	35.7351	7.01313	87.7539	228.371	0.099826
48.65	35.7344	7.01774	87.8029	229.921	0.099293
48.7	35.7348	7.01541	87.8116	229.126	0.099101
48.75	35.7423	7.01611	87.8644	226.404	0.099387
48.8	35.7368	7.01088	87.8964	228.974	0.099034
48.85	35.7303	7.01136	88.0745	227.915	0.099609
48.9	35.732	7.01452	88.154	230.689	0.099326
48.95	35.7269	7.01872	88.0289	230.517	0.099141
49	35.7203	7.01614	88.0506	227.045	0.099481
49.05	35.7303	7.01696	88.106	229.263	0.099758
49.1	35.721	7.01799	88.0958	229.329	0.099243
49.15	35.7327	7.0102	88.0857	227.248	0.099025
49.2	35.7372	7.0186	87.9524	230.775	0.099033
49.25	35.7269	7.01462	87.9289	230.072	0.099128
49.3	35.7293	7.01474	87.9568	230.911	0.099998
49.35	35.7217	7.00965	87.9259	225.103	0.098903
49.4	35.7355	7.01671	87.736	227.43	0.099518
49.45	35.7296	7.01478	87.7265	228.847	0.099871
49.5	35.7293	7.01279	87.8284	228.513	0.09913
49.55	35.7313	7.01843	87.9064	228.723	0.099816
49.6	35.7382	7.0108	88.1391	229.084	0.099719
49.65	35.7341	7.01474	88.1247	229.876	0.099272
49.7	35.7293	7.01162	87.9533	225.188	0.099502
49.75	35.7341	7.01191	87.9265	227.689	0.099596
49.8	35.732	7.01238	88.0212	230.444	0.09958
49.85	35.7334	7.01375	88.0909	231.07	0.099666
49.9	35.7282	7.01471	88.1468	230.285	0.099036
49.95	35.7286	7.02053	88.1142	225.804	0.099203
50	35.7351	7.00665	88.0416	227.971	0.099118
50.05	35.7293	7.01233	88.0371	229.847	0.099617
50.1	35.73	7.01332	88.2372	228.156	0.098889
50.15	35.7351	7.01177	88.2717	231.13	0.099734
50.2	35.7348	7.00877	88.3007	224.819	0.09959
50.25	35.7355	7.01574	88.32	228.375	0.099573
50.3	35.7324	7.01375	88.387	228.105	0.099332
50.35	35.7331	7.01105	88.3779	225.769	0.099769
50.4	35.7368	7.01804	88.2797	229.254	0.099773
50.45	35.732	7.01258	88.2146	227.125	0.099518
50.5	35.7362	7.01384	88.2752	230.574	0.099797
50.55	35.7348	7.01776	88.249	227.869	0.099165
50.6	35.7372	7.00976	88.0886	228.765	0.09968
50.65	35.7362	7.0154	88.19	227.477	0.100119
50.7	35.743	7.01612	88.2296	228.891	0.099232
50.75	35.7396	7.01179	88.1391	224.813	0.099892
50.8	35.7399	7.01604	88.0727	227.569	0.098921
50.85	35.7403	7.01525	88.0402	222.256	0.099718
50.9	35.7427	7.01468	88.0838	228.25	0.099718
50.95	35.742	7.01046	88.1997	225.946	0.099708
51	35.7461	7.01598	88.1543	228.058	0.099454
51.05	35.7451	7.01505	88.108	224.417	0.099904
51.1	35.7441	7.01213	88.1414	228.116	0.099625
51.15	35.7423	7.01178	88.2288	225.314	0.09912
51.2	35.7492	7.00877	88.3273	226.243	0.09975
51.25	35.7496	7.01226	88.4724	226.685	0.099719
51.3	35.7551	7.01534	88.6554	228.413	0.099465
51.35	35.7602	7.01255	88.665	229.604	0.09979
51.4	35.7571	7.01626	88.5523	229.898	0.099386
51.45	35.7595	7.01307	88.4879	230.226	0.099502
51.5	35.7527	7.01322	88.5435	225.143	0.099165
51.55	35.7592	7.0199	88.6309	229.729	0.099335
51.6	35.764	7.01118	88.7206	226.73	0.09929
51.65	35.7623	7.01562	88.6597	227.35	0.099779
51.7	35.7599	7.01489	88.6237	228.75	0.099531
51.75	35.7695	7.01343	88.545	229.543	0.099135
51.8	35.7644	7.01258	88.6119	228.112	0.099549
51.85	35.7685	7.01928	88.6346	228.185	0.099059
51.9	35.7702	7.01036	88.5743	228.353	0.099493
51.95	35.7678	7.01271	88.4755	224.475	0.099828
52	35.774	7.01239	88.4879	227.74	0.099106
52.05	35.7702	7.01794	88.6041	229.657	0.099761
52.1	35.7726	7.01617	88.6556	230.777	0.099698
52.15	35.7733	7.01077	88.5679	227.573	0.099049
52.2	35.7637	7.01168	88.5506	229.211	0.09911
52.25	35.7719	7.01487	88.6462	230.38	0.09957
52.3	35.7702	7.01365	88.5606	229.973	0.099138
52.35	35.7798	7.01258	88.4928	233.627	0.099049
52.4	35.785	7.00825	88.496	231.535	0.099199
52.45	35.7757	7.01659	88.5361	229.231	0.099988
52.5	35.7774	7.01297	88.5507	229.745	0.099761
52.55	35.7891	7.02235	88.6118	226.803	0.099797
52.6	35.7905	7.01444	88.7212	229.1	0.099033
52.65	35.7884	7.01581	88.7255	230.6	0.099334
52.7	35.7888	7.01768	88.5734	226.211	0.099378
52.75	35.7922	7.01187	88.5777	227.369	0.099539
52.8	35.7963	7.01444	88.5779	229.566	0.098968
52.85	35.8005	7.02204	88.6289	229.544	0.099156
52.9	35.7946	7.01497	88.6225	229.92	0.099952
52.95	35.8049	7.01519	88.6686	225.634	0.099867
53	35.8032	7.01204	88.8168	227.238	0.099965
53.05	35.8067	7.00907	88.8256	229.364	0.099923
53.1	35.8005	7.01398	88.8828	229.959	0.099083
53.15	35.8008	7.01541	88.9149	229.404	0.098923
53.2	35.7991	7.01548	89.0385	229.693	0.099607
53.25	35.7936	7.01805	89.0025	229.078	0.099418
53.3	35.7932	7.01535	88.9012	229.188	0.099233
53.35	35.7963	7.01621	88.925	230.449	0.098903
53.4	35.807	7.02619	88.8877	228.747	0.099774
53.45	35.7912	7.0184	88.9776	225.824	0.099334
53.5	35.8049	7.01398	88.9712	226.412	0.099925
53.55	35.8012	7.0135	89.0001	231.006	0.098871
53.6	35.7998	7.00962	89.0733	231.348	0.099418
53.65	35.8111	7.01485	89.145	229.864	0.099003
53.7	35.8091	7.01147	89.2685	227.68	0.09885
53.75	35.8029	7.01052	89.1254	228.418	0.098948
53.8	35.8073	7.01497	89.0329	228.983	0.099012
53.85	35.8122	7.01468	89.1606	229.849	0.099875
53.9	35.8108	7.01408	89.1738	230.844	0.099161
53.95	35.8211	7.01548	89.2474	231.681	0.099624
54	35.8225	7.01177	89.2965	233.152	0.099292
54.05	35.8263	7.01506	89.3154	231.531	0.099714
54.1	35.8194	7.01644	89.1643	231.18	0.099484
54.15	35.8208	7.01454	88.938	233.143	0.099912
54.2	35.8225	7.01553	88.905	230.544	0.099781
54.25	35.8256	7.01422	89.1376	233.557	0.099263
54.3	35.8239	7.01105	89.2498	231.624	0.099766
54.35	35.8263	7.01391	89.3478	230.372	0.100064
54.4	35.8146	7.01635	89.3597	232.592	0.099242
54.45	35.8173	7.01441	89.3118	231.58	0.099365
54.5	35.8159	7.01038	89.2997	230.629	0.099131
54.55	35.8318	7.01131	89.3546	230.996	0.099297
54.6	35.8448	7.01504	89.3008	229.111	0.099708
54.65	35.8355	7.01527	89.2614	230.279	0.099936
54.7	35.8324	7.00766	89.2725	230.414	0.09965
54.75	35.8283	7.01676	89.1671	227.858	0.099211
54.8	35.8214	7.01392	89.1229	230.492	0.098948
54.85	35.8235	7.01138	89.2072	231.33	0.099661
54.9	35.8397	7.01197	89.1751	229.199	0.099494
54.95	35.8469	7.01839	89.2514	228.995	0.09896
55	35.8383	7.01612	89.2792	228.8	0.098944
55.05	35.8287	7.01169	89.183	230.112	0.099536
55.1	35.8256	7.01208	89.2455	230.38	0.099012
55.15	35.8321	7.01478	89.2996	227.13	0.098957
55.2	35.8352	7.01442	89.2882	228.251	0.099018
55.25	35.8297	7.01144	89.3485	228.473	0.099005
55.3	35.8483	7.01269	89.3156	231.34	0.099763
55.35	35.85	7.01146	89.5031	227.485	0.099795
55.4	35.8452	7.01366	89.5618	227.402	0.099115
55.45	35.8441	7.02035	89.5074	228.096	0.099891
55.5	35.8393	7.01707	89.5506	227.862	0.099834
55.55	35.8369	7.00967	89.565	231.511	0.099646
55.6	35.8445	7.01034	89.6258	227.519	0.100054
55.65	35.8476	7.01679	89.6953	228.362	0.099536
55.7	35.8524	7.01028	89.6409	229.607	0.09948
55.75	35.849	7.01244	89.5717	228.492	0.098963
55.8	35.8558	7.01655	89.4971	230.399	0.099141
55.85	35.8414	7.01507	89.4598	228.312	0.099695
55.9	35.8417	7.01696	89.383	228.666	0.099596
55.95	35.8465	7.01502	89.3404	228.089	0.099
56	35.8483	7.01044	89.5128	228.963	0.099923
56.05	35.8637	7.01745	89.4544	230.938	0.098798
56.1	35.8668	7.01543	89.2205	230.51	0.099828
56.15	35.8579	7.00934	89.2326	229.505	0.099828
56.2	35.8641	7.01642	89.42	231.068	0.099737
56.25	35.8569	7.01367	89.4439	228.169	0.098838
56.3	35.85	7.00907	89.5461	227.817	0.099988
56.35	35.8517	7.01144	89.5652	229.918	0.099959
56.4	35.8596	7.01307	89.5522	230.607	0.100046
56.45	35.8778	7.01444	89.498	228.014	0.098986
56.5	35.872	7.01566	89.4073	229.079	0.099193
56.55	35.8641	7.01084	89.5347	229.725	0.098796
56.6	35.8514	7.0164	89.4554	228.036	0.099297
56.65	35.8531	7.01138	89.5322	231.351	0.100171
56.7	35.8579	7.01142	89.5896	231.028	0.099178
56.75	35.8675	7.0162	89.6753	229.954	0.09952
56.8	35.8737	7.00969	89.7534	233.41	0.099049
56.85	35.8772	7.01013	89.694	230.686	0.099564
56.9	35.8775	7.01979	89.6289	226.484	0.099561
56.95	35.8744	7.01934	89.5819	233.551	0.100004
57	35.8651	7.01402	89.4714	235.474	0.099724
57.05	35.8655	7.01027	89.5393	232.558	0.099918
57.1	35.8686	7.01076	89.5441	228.642	0.099892
57.15	35.8648	7.01014	89.5719	234.731	0.099868
57.2	35.8703	7.01205	89.5636	231.585	0.0989
57.25	35.8844	7.01484	89.5022	226.209	0.099768
57.3	35.8844	7.01452	89.528	232.253	0.099222
57.35	35.8813	7.01513	89.6191	231.688	0.099292
57.4	35.8792	7.01762	89.4914	228.166	0.099322
57.45	35.8679	7.00946	89.3939	233.007	0.099918
57.5	35.8665	7.01114	89.5236	233.197	0.098981
57.55	35.8827	7.01317	89.6993	232.567	0.098884
57.6	35.884	7.0149	89.6306	231.08	0.09895
57.65	35.8913	7.01136	89.9367	232.418	0.098754
57.7	35.8926	7.0164	89.9138	228.742	0.099114
57.75	35.8913	7.0112	89.8904	230.74	0.099698
57.8	35.8833	7.01876	89.9437	231.82	0.099363
57.85	35.8827	7.01244	89.9256	226.768	0.099136
57.9	35.8878	7.01487	89.8916	230.102	0.099724
57.95	35.8858	7.01495	89.9845	230.065	0.099666
58	35.8875	7.01293	90.0555	226.839	0.098725
58.05	35.8978	7.01597	89.9726	230.252	0.098898
58.1	35.904	7.01097	89.9563	230.405	0.099684
58.15	35.8985	7.01579	89.8486	227.197	0.099059
58.2	35.8899	7.01199	89.8645	232.079	0.098948
58.25	35.8861	7.00785	89.8352	232.17	0.099674
58.3	35.8919	7.01375	89.8196	227.445	0.09975
58.35	35.8868	7.01145	89.9591	230.138	0.09906
58.4	35.9098	7.01019	90.0561	230.837	0.099782
58.45	35.9078	7.02267	90.0661	227.338	0.099267
58.5	35.9115	7.0128	90.0676	231.613	0.099505
58.55	35.9078	7.01844	89.9802	229.827	0.10004
58.6	35.9054	7.01943	90.0244	226.378	0.099499
58.65	35.9057	7.01468	90.0103	230.475	0.099922
58.7	35.8954	7.01721	90.0116	227.683	0.099778
58.75	35.8992	7.01408	89.9955	230.592	0.100171
58.8	35.9054	7.01198	90.031	231.647	0.09987
58.85	35.9105	7.01372	90.1778	226.713	0.099025
58.9	35.9184	7.01878	90.1745	231.076	0.099833
58.95	35.9167	7.0155	90.177	230.341	0.099198
59	35.9102	7.00999	90.0843	226.184	0.098986
59.05	35.9153	7.01141	90.117	232.583	0.098761
59.1	35.9105	7.01399	89.9369	228.635	0.099706
59.15	35.9174	7.01415	89.8399	231.439	0.099896
59.2	35.9105	7.01142	89.819	230.196	0.099724
59.25	35.9143	7.02177	89.8906	226.314	0.098787
59.3	35.9215	7.00977	90.0821	231.051	0.099394
59.35	35.9219	7.00724	90.0505	228.667	0.099271
59.4	35.9298	7.01427	89.9843	232.01	0.09974
59.45	35.9305	7.01176	90.1494	230.211	0.098952
59.5	35.9239	7.0114	90.2078	226.084	0.09947
59.55	35.9215	7.00956	90.3592	232.992	0.099007
59.6	35.9153	7.01386	90.2057	228.342	0.098761
59.65	35.917	7.01346	90.2142	227.777	0.099517
59.7	35.9201	7.01927	90.1708	231.145	0.0989
59.75	35.9294	7.01865	90.1943	229.99	0.098678
59.8	35.937	7.01056	90.3008	225.279	0.099212
59.85	35.9442	7.00936	90.3572	231.025	0.09963
59.9	35.9349	7.01765	90.2412	227.974	0.099211
59.95	35.9298	7.01478	90.2754	230.84	0.099735
60	35.9301	7.01501	90.2134	229.337	0.099599
60.05	35.9232	7.01922	90.2705	225.568	0.099117
60.1	35.9226	7.01128	90.3651	230.24	0.099517
60.15	35.9346	7.0126	90.4734	227.555	0.099986
60.2	35.9435	7.00716	90.4201	229.872	0.099329
60.25	35.9442	7.01132	90.4017	230.738	0.099946
60.3	35.9508	7.01485	90.4466	227.841	0.099792
60.35	35.9384	7.00831	90.5215	230.808	0.098935
60.4	35.9384	7.01831	90.4697	228.324	0.099493
60.45	35.9308	7.01274	90.5071	229.468	0.099556
60.5	35.9353	7.01254	90.4993	228.855	0.099424
60.55	35.9391	7.01538	90.6087	227.352	0.099815
60.6	35.9446	7.013	90.6416	231.692	0.098699
60.65	35.9511	7.01621	90.513	228.59	0.099786
60.7	35.9528	7.01121	90.5271	230.757	0.099926
60.75	35.9459	7.01179	90.412	228.399	0.100001
60.8	35.9425	7.0139	90.3894	227.464	0.099829
60.85	35.937	7.01606	90.5652	231.845	0.099321
60.9	35.9418	7.01791	90.4779	229.935	0.099063
60.95	35.9439	7.00944	90.5876	229.511	0.098744
61	35.9422	7.01423	90.647	229.633	0.09919
61.05	35.9532	7.01848	90.7203	228.172	0.098986
61.1	35.9642	7.01026	90.6459	230.432	0.099206
61.15	35.9645	7.00973	90.512	227.339	0.099509
61.2	35.9618	7.01208	90.526	231.049	0.099154
61.25	35.9652	7.01099	90.5189	229.633	0.099034
61.3	35.9666	7.01487	90.4708	226.256	0.099237
61.35	35.9463	7.0141	90.5802	231.637	0.098864
61.4	35.9508	7.02003	90.5385	231.509	0.098728
61.45	35.9463	7.01471	90.578	230.123	0.098769
61.5	35.9483	7.01283	90.5715	228.483	0.099824
61.55	35.9559	7.01239	90.5875	225.919	0.099308
61.6	35.9707	7.01492	90.5844	232.504	0.098866
61.65	35.9686	7.013	90.562	228.377	0.098837
61.7	35.9738	7.01865	90.5852	231.263	0.099585
61.75	35.9765	7.01485	90.4549	231.404	0.099514
61.8	35.9669	7.01178	90.3909	230.902	0.099682
61.85	35.9662	7.01529	90.5314	232.496	0.099369
61.9	35.959	7.01475	90.5029	230.078	0.098586
61.95	35.9532	7.01507	90.4171	226.82	0.09873
62	35.9614	7.01197	90.5277	233.544	0.100004
62.05	35.9576	7.01139	90.5728	230.214	0.099505
62.1	35.9607	7.01558	90.6838	228.07	0.099857
62.15	35.9741	7.0149	90.8174	232.182	0.100037
62.2	35.9741	7.01904	90.7044	230.025	0.099888
62.25	35.9741	7.01316	90.5655	225.687	0.099672
62.3	35.9814	7.01436	90.7053	229.529	0.099697
62.35	35.9851	7.0104	90.6783	230.251	0.099666
62.4	35.981	7.00914	90.7365	230.315	0.098783
62.45	35.9817	7.01334	90.7786	229.567	0.099604
62.5	35.971	7.01528	90.5448	225.344	0.098655
62.55	35.9724	7.01764	90.57	232.697	0.099248
62.6	35.97	7.01541	90.6796	230.828	0.099131
62.65	35.9669	7.01686	90.7174	231.151	0.09883
62.7	35.9755	7.01126	90.6799	232.37	0.099722
62.75	35.971	7.01115	90.7113	229.276	0.098799
62.8	35.9858	7.01839	90.7562	230.551	0.099795
62.85	35.9876	7.01562	90.8222	231.021	0.099721
62.9	35.9882	7.01587	90.7058	224.975	0.099737
62.95	35.9927	7.01248	90.7368	230.351	0.09985
63	36.0027	7.01693	90.8991	229.877	0.099327
63.05	36.0037	7.01197	90.9483	229.914	0.099284
63.1	35.9972	7.01349	90.9005	231.669	0.099786
63.15	35.9934	7.01767	90.8499	229.041	0.099745
63.2	35.9999	7.01155	90.877	230.032	0.099706
63.25	36.0072	7.01823	90.792	228.178	0.098811
63.3	35.9989	7.019	90.7385	227.186	0.099818
63.35	35.9996	7.01301	90.6171	231.138	0.099358
63.4	36.0037	7.0151	90.7554	226.064	0.099892
63.45	35.9979	7.01546	90.8724	229.333	0.099654
63.5	35.9992	7.01344	90.8926	229.971	0.099679
63.55	35.9955	7.01056	90.8737	229.467	0.099666
63.6	35.9979	7.01433	90.8398	228.503	0.099847
63.65	35.9958	7.01408	90.9382	226.114	0.098814
63.7	35.9958	7.01471	90.8182	230.719	0.098848
63.75	35.9972	7.01785	90.8673	226.461	0.098981
63.8	35.9951	7.01606	90.8812	228.727	0.099616
63.85	35.9937	7.01328	90.9182	229.823	0.099319
63.9	36.0044	7.01005	90.9492	225.017	0.099789
63.95	36.0034	7.01028	91.143	230.02	0.099327
64	35.9992	7.00931	91.0633	225.297	0.099439
64.05	36.0089	7.01549	90.9888	229.79	0.099076
64.1	36.012	7.01269	91.0112	231.784	0.099174
64.15	36.0164	7.01276	91.0682	227.891	0.099839
64.2	36.0109	7.01264	91.0699	232.306	0.098897
64.25	36.0109	7.00991	90.9568	231.447	0.099786
64.3	36.0061	7.01187	91.0129	230.435	0.099156
64.35	36.0113	7.01427	91.2315	232.952	0.09979
64.4	35.9968	7.01374	91.3006	233.567	0.099922
64.45	35.9972	7.02246	91.1603	230.49	0.09963
64.5	35.9944	7.01426	91.0688	233.327	0.09902
64.55	36.0051	7.01133	90.9824	231.047	0.099739
64.6	36.0078	7.01614	91.0474	226.213	0.099991
64.65	36.0065	7.01706	91.181	231.685	0.098696
64.7	36.0092	7.01478	91.107	231.588	0.099682
64.75	36.0178	7.01743	90.9213	226.65	0.099815
64.8	36.0195	7.0109	90.9283	231.083	0.099807
64.85	36.0182	7.00939	90.8814	232.045	0.099824
64.9	36.0219	7.0106	91.0066	229.634	0.099251
64.95	36.023	7.01552	90.9548	230.987	0.099972
65	36.0182	7.01457	90.8592	231.802	0.099938
65.05	36.0268	7.01507	91.045	229.885	0.099753
65.1	36.0233	7.01233	91.1545	231.074	0.099693
65.15	36.0274	7.0146	91.3246	233.165	0.098378
65.2	36.0278	7.01119	91.2958	231.151	0.099295
65.25	36.0274	7.01481	91.3355	229.288	0.099582
65.3	36.0374	7.01476	91.3854	232.792	0.099761
65.35	36.0326	7.01443	91.3074	231.366	0.10005
65.4	36.0292	7.01395	91.3325	230.868	0.099688
65.45	36.0309	7.00983	91.3203	232.964	0.099546
65.5	36.0319	7.01789	91.3295	230.468	0.098955
65.55	36.0347	7.01433	91.2412	231.16	0.099745
65.6	36.0257	7.01056	91.2234	231.685	0.098843
65.65	36.0323	7.01113	91.2508	229.571	0.099413
65.7	36.0333	7.014	91.299	230.94	0.099559
65.75	36.0347	7.01866	91.3223	232.15	0.099616
65.8	36.0354	7.01132	91.4179	231.092	0.099923
65.85	36.0388	7.01474	91.3782	229.589	0.099863
65.9	36.0385	7.01541	91.3048	231.451	0.099536
65.95	36.036	7.00847	91.3341	230	0.099753
66	36.0254	7.01446	91.4754	231.411	0.099776
66.05	36.0223	7.01013	91.4819	230.556	0.099645
66.1	36.0254	7.01313	91.4315	227.819	0.099915
66.15	36.0329	7.01278	91.2702	231.129	0.099797
66.2	36.0295	7.01429	91.1427	231.45	0.098869
66.25	36.0419	7.01884	91.2871	227.363	0.099739
66.3	36.0319	7.01592	91.3957	231.131	0.099844
66.35	36.0385	7.01627	91.3659	229.51	0.099475
66.4	36.0433	7.0121	91.4012	226.133	0.099039
66.45	36.0522	7.01262	91.3843	231.064	0.100011
66.5	36.0412	7.01358	91.2664	232.111	0.099211
66.55	36.0529	7.00988	91.3113	230.003	0.099789
66.6	36.055	7.00618	91.4531	232.424	0.099705
66.65	36.0543	7.01771	91.4768	231.87	0.099258
66.7	36.0563	7.0135	91.6114	229.93	0.099525
66.75	36.0508	7.01443	91.6213	232.282	0.099548
66.8	36.0522	7.01019	91.4515	231.857	0.099329
66.85	36.0529	7.01949	91.3807	230.958	0.098782
66.9	36.0536	7.01226	91.4772	233.531	0.098851
66.95	36.0481	7.01184	91.5251	233.53	0.099844
67	36.0491	7.01893	91.6974	227.79	0.099685
67.05	36.0495	7.00986	91.6898	232.733	0.09981
67.1	36.0532	7.0122	91.6048	232.829	0.099902
67.15	36.0426	7.01516	91.5435	231.762	0.099415
67.2	36.0574	7.01397	91.5253	230.449	0.099897
67.25	36.055	7.01114	91.5301	234.062	0.099659
67.3	36.055	7.01048	91.5791	231.766	0.099836
67.35	36.0563	7.01486	91.5147	228.342	0.098545
67.4	36.0605	7.01873	91.4692	232.316	0.09867
67.45	36.0605	7.01253	91.624	228.964	0.099536
67.5	36.0656	7.01394	91.7434	227.258	0.099687
67.55	36.0673	7.01353	91.6549	231.76	0.098762
67.6	36.0612	7.01136	91.6593	231.126	0.099886
67.65	36.0687	7.01408	91.8295	228.552	0.098615
67.7	36.0663	7.00826	91.7445	231.769	0.098511
67.75	36.0632	7.0129	91.7804	231.164	0.099133
67.8	36.0642	7.01342	91.7646	229.829	0.099799
67.85	36.066	7.01332	91.7059	232	0.099496
67.9	36.067	7.01079	91.624	229.164	0.098582
67.95	36.066	7.00554	91.68	231.153	0.099857
68	36.0667	7.01431	91.5847	231.866	0.099003
68.05	36.0629	7.01959	91.4479	225.639	0.100012
68.1	36.0684	7.01282	91.581	231.224	0.099909
68.15	36.0629	7.01062	91.6589	233.531	0.100012
68.2	36.0694	7.01003	91.6372	232.165	0.098901
68.25	36.0605	7.01111	91.7449	230.173	0.099858
68.3	36.067	7.01312	91.8773	234.253	0.099679
68.35	36.0694	7.01665	91.921	231.62	0.098718
68.4	36.0684	7.0139	91.9044	229.296	0.099376
68.45	36.0704	7.01492	92.0433	233.845	0.099638
68.5	36.0691	7.01508	91.9433	232.043	0.099901
68.55	36.0704	7.01196	91.9556	228.57	0.098557
68.6	36.0814	7.01116	91.8104	233.378	0.099491
68.65	36.0876	7.01427	91.7246	230.757	0.099756
68.7	36.09	7.01156	91.5316	229.44	0.09997
68.75	36.0894	7.01087	91.4668	231.447	0.098472
68.8	36.09	7.01047	91.4685	229.974	0.099842
68.85	36.0935	7.01584	91.5152	231.124	0.098824
68.9	36.0945	7.01457	91.6528	231.652	0.09868
68.95	36.0962	7.01544	91.6891	228.799	0.099779
69	36.0973	7.01867	91.7562	229.73	0.100174
69.05	36.0928	7.01736	91.6476	229.195	0.099897
69.1	36.0928	7.01126	91.6455	226.073	0.099596
69.15	36.0962	7.01616	91.6916	230.476	0.099745
69.2	36.0986	7.01436	91.8125	227.446	0.100012
69.25	36.098	7.01928	91.8081	227.225	0.099288
69.3	36.1062	7.01258	91.704	231.71	0.098691
69.35	36.0962	7.01133	91.7773	227.442	0.09907
69.4	36.0983	7.00991	91.8732	231.022	0.098723
69.45	36.1007	7.01376	91.855	226.841	0.099371
69.5	36.0887	7.01425	91.7737	232.344	0.099588
69.55	36.098	7.01151	91.7231	232.061	0.098712
69.6	36.0959	7.01443	91.7725	227.924	0.098526
69.65	36.0921	7.01027	91.8237	232.515	0.09963
69.7	36.0924	7.01161	91.9764	231.659	0.098735
69.75	36.0928	7.01297	91.8945	229.139	0.099737
69.8	36.0904	7.01738	92.0008	229.376	0.099627
69.85	36.0993	7.01242	91.9979	226.218	0.09964
69.9	36.099	7.01544	92.1769	230.146	0.099745
69.95	36.1059	7.00738	92.0844	231.819	0.098544
70	36.1035	7.01084	92.0512	228.269	0.099609
70.05	36.1079	7.01481	92.0725	229.665	0.099878
70.1	36.1121	7.01566	92.1471	227.191	0.099761
70.15	36.1141	7.0159	92.1212	231.21	0.098604
70.2	36.1131	7.01113	91.9037	229.867	0.09991
70.25	36.1062	7.00683	91.8896	227.378	0.098639
70.3	36.1069	7.0158	92.0203	228.989	0.099654
70.35	36.1021	7.01245	92.0637	231.989	0.099847
70.4	36.099	7.01115	92.0578	228.42	0.099909
70.45	36.1031	7.01162	92.0879	233.339	0.099471
70.5	36.1017	7.01101	91.9953	232.607	0.099578
70.55	36.1	7.01485	92.0268	228.706	0.099251
70.6	36.1107	7.01763	92.0859	233.091	0.099198
70.65	36.1196	7.01415	91.9627	230.954	0.099583
70.7	36.1248	7.01363	91.9797	228.739	0.100074
70.75	36.1292	7.01232	92.1144	232.521	0.098523
70.8	36.1231	7.01019	92.1295	233.078	0.099675
70.85	36.12	7.01332	92.1201	228.285	0.099366
70.9	36.1138	7.01174	92.2209	230.834	0.09987
70.95	36.1083	7.01581	91.9997	229.565	0.098916
71	36.1072	7.01479	91.8977	227.489	0.099726
71.05	36.1151	7.01439	91.9943	230.938	0.099889
71.1	36.1172	7.01049	92.165	233.087	0.09998
71.15	36.1282	7.01576	92.1365	226.338	0.098777
71.2	36.1289	7.01186	92.0877	232.284	0.100027
71.25	36.1275	7.00912	92.0524	231.497	0.099382
71.3	36.133	7.01731	92.1386	227.004	0.09952
71.35	36.1227	7.01458	92.0846	231.292	0.098568
71.4	36.1234	7.01067	92.1137	232.105	0.099543
71.45	36.1114	7.00697	92.0319	226.994	0.099917
71.5	36.121	7.01849	91.9665	232.621	0.099386
71.55	36.1141	7.01486	91.9935	232.433	0.098607
71.6	36.1265	7.01889	92.0262	228.65	0.099494
71.65	36.1286	7.02039	92.0163	232.863	0.099227
71.7	36.131	7.02102	92.0758	230.944	0.099883
71.75	36.1354	7.01493	92.1131	223.167	0.099763
71.8	36.1375	7.01134	92.1112	232.034	0.099178
71.85	36.1334	7.01019	92.0628	230.995	0.099617
71.9	36.1344	7.01614	91.9519	226.992	0.098455
71.95	36.1258	7.0121	91.9556	230.227	0.100038
72	36.1258	7.01843	92.0917	225.918	0.099528
72.05	36.1255	7.01589	92.1633	230.547	0.099977
72.1	36.1378	7.01823	92.2513	231.977	0.099578
72.15	36.1399	7.01454	92.2661	227.887	0.099776
72.2	36.1406	7.01488	92.1703	233.873	0.099933
72.25	36.1471	7.01043	92.1886	229.836	0.099617
72.3	36.153	7.01402	92.2468	231.114	0.099029
72.35	36.1471	7.01016	92.3217	229.855	0.099718
72.4	36.1358	7.01112	92.3066	229.279	0.099703
72.45	36.1361	7.0144	92.4257	228.145	0.098706
72.5	36.1392	7.01499	92.3139	229.868	0.098493
72.55	36.1375	7.0175	92.236	226.31	0.099941
72.6	36.1365	7.01175	92.4165	230.216	0.098642
72.65	36.1389	7.01385	92.3858	232.233	0.099956
72.7	36.1358	7.01412	92.3084	227.538	0.099528
72.75	36.1413	7.01261	92.2481	233.244	0.099747
72.8	36.1385	7.01991	92.316	233.075	0.09981
72.85	36.153	7.01583	92.4159	225.215	0.098678
72.9	36.1585	7.00889	92.3941	232.21	0.098561
72.95	36.1612	7.00885	92.4301	230.499	0.099368
73	36.1616	7.01316	92.459	229.479	0.098939
73.05	36.1585	7.0111	92.5669	231.079	0.098872
73.1	36.1578	7.01005	92.5538	231.309	0.099413
73.15	36.1547	7.01269	92.5452	228.205	0.09986
73.2	36.1478	7.00808	92.6024	229.706	0.098468
73.25	36.1499	7.01734	92.5474	230.539	0.099648
73.3	36.1506	7.01068	92.3736	226.569	0.099645
73.35	36.1454	7.01147	92.3953	231.531	0.099512
73.4	36.1485	7.01097	92.3742	230.147	0.098829
73.45	36.1451	7.01101	92.294	225.981	0.098778
73.5	36.1458	7.00841	92.4318	230.518	0.09919
73.55	36.1588	7.01502	92.4187	229.616	0.099786
73.6	36.1526	7.01447	92.4121	230.148	0.099944
73.65	36.1609	7.01684	92.4046	232.44	0.098924
73.7	36.1599	7.01839	92.4472	229.937	0.099413
73.75	36.1643	7.01978	92.4062	230.369	0.099434
73.8	36.1688	7.01597	92.4426	226.71	0.098663
73.85	36.1674	7.0089	92.4242	226.479	0.100006
73.9	36.1705	7.01614	92.5203	231.967	0.099311
73.95	36.165	7.01164	92.4753	226.711	0.098582
74	36.1674	7.01517	92.4853	230.288	0.099964
74.05	36.1661	7.01767	92.4218	230.703	0.09975
74.1	36.1623	7.01395	92.4115	227.284	0.099986
74.15	36.1619	7.00692	92.3039	232.668	0.099601
74.2	36.1581	7.0085	92.3588	228.929	0.099778
74.25	36.1599	7.01436	92.502	230.011	0.099104
74.3	36.1636	7.01142	92.5437	230.469	0.099773
74.35	36.1661	7.01162	92.4265	226.002	0.098477
74.4	36.1695	7.01367	92.5057	229.637	0.09965
74.45	36.1657	7.01447	92.4536	230.784	0.099914
74.5	36.1781	7.01113	92.3998	229.607	0.098382
74.55	36.1843	7.01824	92.4318	229.603	0.100129
74.6	36.1822	7.01373	92.4763	227.117	0.100079
74.65	36.1846	7.01101	92.4437	229.68	0.098616
74.7	36.1843	7.01191	92.4924	225.439	0.09804
74.75	36.1839	7.01049	92.5387	228.782	0.098798
74.8	36.1846	7.01168	92.5381	228.75	0.099709
74.85	36.187	7.0184	92.5456	227.403	0.099677
74.9	36.1918	7.01223	92.6568	228.419	0.099842
74.95	36.1901	7.01213	92.5814	229.047	0.099836
75	36.1925	7.0114	92.4502	227.645	0.099003
75.05	36.1877	7.02087	92.4583	228.657	0.100046
75.1	36.1891	7.0127	92.6089	227.213	0.098557
75.15	36.1888	7.00941	92.6265	228.997	0.099737
75.2	36.1943	7.01329	92.5558	227.074	0.100131
75.25	36.1963	7.01063	92.5303	225.363	0.098317
75.3	36.1932	7.01133	92.659	231.87	0.098644
75.35	36.1922	7.01795	92.7085	230.14	0.099672
75.4	36.1956	7.01129	92.5818	229.314	0.099641
75.45	36.1946	7.01533	92.5375	227.48	0.099203
75.5	36.1946	7.01755	92.7062	227.121	0.099366
75.55	36.1994	7.01236	92.8046	228.835	0.098458
75.6	36.1994	7.01386	92.8236	225.163	0.099421
75.65	36.1949	7.01724	92.7809	231.304	0.098364
75.7	36.2018	7.01423	92.6405	230.61	0.098879
75.75	36.1987	7.01513	92.7581	230.343	0.099467
75.8	36.1977	7.00681	92.7787	229.3	0.099781
75.85	36.1956	7.0128	92.8639	226.491	0.098905
75.9	36.2008	7.01115	92.8521	230.992	0.098579
75.95	36.2011	7.00777	92.8406	231.256	0.099476
76	36.2004	7.01572	92.9391	228.061	0.098565
76.05	36.2001	7.0108	92.9837	227.598	0.099455
76.1	36.197	7.01603	92.9846	227.211	0.099826
76.15	36.186	7.01424	92.9283	232.684	0.099821
76.2	36.1939	7.0151	92.9525	227.033	0.098693
76.25	36.1922	7.01764	92.9627	229.156	0.098929
76.3	36.196	7.00697	92.7798	228.331	0.099595
76.35	36.1936	7.01449	92.7912	227.207	0.098618
76.4	36.1987	7.01299	92.8375	231.293	0.099107
76.45	36.2004	7.01537	92.7398	223.072	0.098855
76.5	36.2025	7.00813	92.8247	231.666	0.099559
76.55	36.1946	7.01244	92.8501	223.551	0.098317
76.6	36.1994	7.01219	92.8865	230.73	0.099826
76.65	36.2022	7.01211	92.9765	230.571	0.098678
76.7	36.1998	7.01131	92.9957	229.929	0.100103
76.75	36.2042	7.01601	93.0922	230.011	0.099507
76.8	36.2097	7.00947	93.1884	226.389	0.098482
76.85	36.2121	7.01909	93.1246	230.404	0.099488
76.9	36.2084	7.0163	92.9652	230.102	0.100087
76.95	36.2149	7.01551	93.0107	227.559	0.098442
77	36.2225	7.01559	92.9493	228.81	0.09992
77.05	36.2228	7.00976	92.9219	227.647	0.09931
77.1	36.2221	7.01502	92.9361	229.532	0.099293
77.15	36.2214	7.01252	93.0268	224.712	0.099465
77.2	36.2256	7.01269	93.0361	229.254	0.098633
77.25	36.2218	7.01112	93.0369	229.226	0.100027
77.3	36.2231	7.01431	92.9319	229.458	0.098563
77.35	36.2235	7.01352	93.0341	229.433	0.099996
77.4	36.2238	7.00791	93.0264	225.312	0.099573
77.45	36.2245	7.01867	93.0254	231.039	0.098433
77.5	36.2214	7.0192	93.1256	226.595	0.098502
77.55	36.2221	7.01178	92.9746	227.112	0.098391
77.6	36.2204	7.0122	92.8765	228.967	0.099684
77.65	36.2201	7.01196	92.795	227.407	0.100062
77.7	36.2149	7.01776	92.9093	226.532	0.100163
77.75	36.2207	7.01543	92.933	229.545	0.09974
77.8	36.2139	7.01323	92.9444	229.064	0.099165
77.85	36.2176	7.01543	92.9061	227.152	0.099369
77.9	36.2221	7.01248	92.8374	229.077	0.09947
77.95	36.2225	7.01437	92.9218	229.337	0.099528
78	36.218	7.01553	92.9639	226.946	0.098427
78.05	36.2249	7.01098	93.1768	229.575	0.099316
78.1	36.2328	7.01787	93.2375	228.224	0.099575
78.15	36.2359	7.01562	93.1504	230.952	0.099342
78.2	36.2362	7.01112	93.052	228.045	0.098935
78.25	36.2338	7.01725	92.9742	229.214	0.099347
78.3	36.2386	7.01497	93.0571	229.87	0.100186
78.35	36.2397	7.01048	93.2054	227.481	0.09947
78.4	36.241	7.01962	93.1767	230.27	0.099834
78.45	36.2428	7.0179	93.2386	227.567	0.099595
78.5	36.2407	7.01474	93.1899	227.142	0.100242
78.55	36.2455	7.01045	93.1907	228.284	0.099143
78.6	36.2483	7.01876	93.1505	230.036	0.09968
78.65	36.2452	7.0164	93.152	230.413	0.100009
78.7	36.2496	7.01403	93.203	228.724	0.099578
78.75	36.2541	7.01483	93.1933	229.963	0.099601
78.8	36.2397	7.01593	93.2215	227.125	0.09931
78.85	36.2386	7.01558	93.268	229.787	0.098659
78.9	36.239	7.01508	93.186	232.244	0.098892
78.95	36.2414	7.01076	93.1144	229.164	0.09993
79	36.2369	7.00746	93.1453	228.612	0.099389
79.05	36.2321	7.01415	93.1965	227.448	0.100118
79.1	36.2324	7.01057	93.1281	227.966	0.099501
79.15	36.2297	7.00739	93.0368	230.905	0.099721
79.2	36.2273	7.01115	93.1597	226.559	0.099522
79.25	36.228	7.02172	93.2318	229.533	0.098717
79.3	36.2242	7.01119	93.1892	228.296	0.09871
79.35	36.2262	7.0174	93.1791	227.027	0.099369
79.4	36.2242	7.01154	93.3224	229.626	0.09896
79.45	36.2204	7.02213	93.2319	225.625	0.098592
79.5	36.2218	7.01186	93.1607	228.678	0.099227
79.55	36.2249	7.01133	93.1371	227.13	0.09922
79.6	36.2176	7.01063	93.2248	230.794	0.098944
79.65	36.2139	7.02015	93.2927	227.429	0.099562
79.7	36.2197	7.00701	93.1549	227.463	0.099973
79.75	36.2207	7.0098	93.1758	233.135	0.098372
79.8	36.2238	7.01394	93.1529	229.757	0.099512
79.85	36.217	7.00944	93.0494	230.504	0.098688
79.9	36.23	7.00971	93.1214	231.14	0.099112
79.95	36.2187	7.01483	93.1248	227.606	0.099909
80	36.2262	7.01786	93.1191	230.101	0.099109
80.05	36.2283	7.01884	93.0882	229.258	0.099824
80.1	36.2304	7.01097	92.9399	228.142	0.099863
80.15	36.2197	7.01306	92.9842	231.79	0.098697
80.2	36.2238	7.01119	93.126	230.186	0.098814
80.25	36.2204	7.0144	93.3632	228.183	0.099099
80.3	36.228	7.0131	93.2952	232.299	0.099881
80.35	36.2304	7.01563	93.104	230.244	0.098814
80.4	36.2331	7.01184	93.1251	228.515	0.099635
80.45	36.2393	7.00766	93.0707	232.311	0.099546
80.5	36.2372	7.01298	92.9687	232.164	0.099635
80.55	36.2352	7.019	93.1166	228.858	0.098437
80.6	36.2424	7.02104	93.2191	231.081	0.099624
80.65	36.2328	7.01461	93.2625	232.266	0.099896
80.7	36.2348	7.0123	93.386	229.11	0.099724
80.75	36.2379	7.01574	93.1488	232.277	0.099564
80.8	36.2417	7.00856	93.1869	231.635	0.099616
80.85	36.239	7.01184	93.0982	230.759	0.099682
80.9	36.241	7.01483	93.1071	230.166	0.099844
80.95	36.2372	7.01196	93.2468	228.607	0.099531
81	36.2386	7.01206	93.1675	229.084	0.099441
81.05	36.2493	7.0113	93.2092	229.047	0.098503
81.1	36.2448	7.02035	93.3941	228.977	0.098762
81.15	36.2397	7.01584	93.3133	231.643	0.099936
81.2	36.2448	7.01942	93.3654	231.509	0.098749
81.25	36.2469	7.01482	93.4162	230.049	0.099122
81.3	36.2489	7.01258	93.4506	230.63	0.099607
81.35	36.2476	7.01817	93.2853	226.961	0.099198
81.4	36.2465	7.01286	93.3088	229.799	0.099815
81.45	36.2472	7.00815	93.5801	229.802	0.098649
81.5	36.252	7.01817	93.5762	228.708	0.099818
81.55	36.2531	7.0107	93.5309	230.336	0.098144
81.6	36.2575	7.013	93.5573	230.35	0.099748
81.65	36.2589	7.01504	93.5726	226.915	0.099301
81.7	36.2551	7.01538	93.4623	231.254	0.099659
81.75	36.252	7.01428	93.4222	226.519	0.100142
81.8	36.2496	7.01495	93.3487	229.841	0.099701
81.85	36.2493	7.01391	93.3432	228.431	0.099841
81.9	36.25	7.01225	93.4769	228.049	0.099878
81.95	36.2503	7.01495	93.4759	231.695	0.099766
82	36.2541	7.01139	93.2915	228.45	0.099805
82.05	36.252	7.01953	93.3397	228.319	0.099541
82.1	36.2534	7.01474	93.442	228.593	0.099716
82.15	36.2562	7.01693	93.42	228.107	0.100075
82.2	36.2558	7.00911	93.526	228.424	0.098871
82.25	36.2586	7.01918	93.4895	225.893	0.099015
82.3	36.2603	7.01594	93.4586	231.31	0.099813
82.35	36.2634	7.01844	93.5267	227.684	0.099238
82.4	36.263	7.01436	93.6436	228.248	0.099905
82.45	36.2627	7.01453	93.5634	230.318	0.098853
82.5	36.2624	7.01499	93.525	228.568	0.09931
82.55	36.2617	7.01495	93.5182	232.581	0.099356
82.6	36.2668	7.01841	93.4126	229.738	0.099658
82.65	36.2634	7.01448	93.3297	229.898	0.099039
82.7	36.2617	7.0162	93.3548	232.135	0.098799
82.75	36.2685	7.00868	93.3332	228.897	0.099745
82.8	36.2624	7.01606	93.3761	230.73	0.099807
82.85	36.2531	7.01356	93.4845	232.239	0.100166
82.9	36.2655	7.01147	93.4945	229.628	0.098124
82.95	36.2699	7.01207	93.6828	229.931	0.099951
83	36.2637	7.01394	93.7545	228.992	0.099248
83.05	36.2617	7.01219	93.7525	226.218	0.099478
83.1	36.2541	7.00673	93.7973	232.345	0.100025
83.15	36.2617	7.01624	93.7416	229.96	0.098864
83.2	36.2603	7.01213	93.6236	226.522	0.09908
83.25	36.2682	7.01408	93.6045	225.934	0.099284
83.3	36.2599	7.00859	93.5004	227.48	0.099964
83.35	36.2696	7.01172	93.4697	229.41	0.099483
83.4	36.2655	7.01281	93.477	228.593	0.099909
83.45	36.2737	7.01151	93.455	229.805	0.100043
83.5	36.2754	7.01167	93.4221	226.429	0.099907
83.55	36.2727	7.01726	93.4634	229.946	0.099836
83.6	36.2768	7.0107	93.5405	229.869	0.100046
83.65	36.2758	7.01077	93.4715	227.981	0.100165
83.7	36.2785	7.01368	93.5803	232.532	0.098633
83.75	36.2878	7.01609	93.4195	231.281	0.098785
83.8	36.2868	7.00751	93.1751	229.935	0.099491
83.85	36.295	7.01866	93.1952	231.406	0.098892
83.9	36.2864	7.02305	93.2956	228.795	0.099572
83.95	36.283	7.00921	93.5013	230.854	0.099993
84	36.2809	7.01454	93.5464	229.757	0.099867
84.05	36.2864	7.0148	93.5282	227.023	0.09998
84.1	36.2854	7.0158	93.5874	228.274	0.099753
84.15	36.2892	7.01637	93.6863	230.721	0.098963
84.2	36.2844	7.01877	93.7341	228.727	0.099664
84.25	36.2844	7.01471	93.9007	228.146	0.098317
84.3	36.2813	7.01569	93.8974	225.792	0.098558
84.35	36.2857	7.0137	93.9098	228.502	0.099695
84.4	36.2854	7.01593	93.9691	225.881	0.099714
84.45	36.2875	7.01844	93.8699	229.463	0.099593
84.5	36.2826	7.00923	93.8712	227.259	0.099556
84.55	36.2823	7.01238	93.742	228.019	0.099737
84.6	36.2809	7.01113	93.7189	229.328	0.099748
84.65	36.282	7.01182	93.9214	228.012	0.098349
84.7	36.283	7.01651	93.9055	228.517	0.099583
84.75	36.2813	7.01096	94.0641	226.145	0.099915
84.8	36.2882	7.01153	94.0445	231.02	0.099382
84.85	36.2888	7.01176	93.8094	225.303	0.098974
84.9	36.2926	7.01658	93.844	229.144	0.098715
84.95	36.2988	7.01822	93.899	229.257	0.099776
85	36.2971	7.02358	93.8258	228.037	0.099049
85.05	36.305	7.02029	93.7565	229.783	0.099841
85.1	36.2988	7.01192	93.554	226.977	0.099117
85.15	36.3005	7.01642	93.4394	230.009	0.098646
85.2	36.306	7.01924	93.6696	227.724	0.099266
85.25	36.3029	7.01113	93.6631	227.837	0.099308
85.3	36.3115	7.01129	93.5063	230.002	0.099897
85.35	36.305	7.015	93.5559	227.694	0.098239
85.4	36.305	7.01533	93.5448	228.271	0.099792
85.45	36.2971	7.01501	93.6151	226.945	0.099782
85.5	36.2961	7.00873	93.7376	227.451	0.09951
85.55	36.2988	7.01206	93.902	227.171	0.100037
85.6	36.2961	7.01918	93.9112	229.524	0.099766
85.65	36.2906	7.01198	93.8689	225.577	0.098895
85.7	36.3016	7.01502	93.8919	229.124	0.099914
85.75	36.3012	7.01144	93.8457	226.637	0.099789
85.8	36.3053	7.01084	93.872	227.733	0.09952
85.85	36.2961	7.01455	93.9428	229.849	0.099439
85.9	36.305	7.02864	93.9142	226.629	0.099886
85.95	36.3122	7.00891	93.943	229.128	0.099977
86	36.317	7.01647	94.0413	227.01	0.099862
86.05	36.3139	7.0151	94.0273	229.603	0.099849
86.1	36.315	7.01409	94.0037	228.392	0.099653
86.15	36.3167	7.01468	94.0334	229.506	0.099656
86.2	36.3205	7.012	94.0819	227.189	0.099701
86.25	36.3157	7.01797	93.9962	229.792	0.099669
86.3	36.3167	7.00889	93.8849	229.14	0.100014
86.35	36.306	7.01967	93.933	227.263	0.099886
86.4	36.3105	7.01363	94.0219	229.119	0.098923
86.45	36.3023	7.01062	94.0182	226.3	0.099658
86.5	36.3105	7.01169	93.8253	230.714	0.09901
86.55	36.3153	7.01563	93.7842	230.895	0.099675
86.6	36.3212	7.01037	93.8457	228.962	0.099271
86.65	36.3239	7.00832	93.8303	227.751	0.099071
86.7	36.327	7.015	93.7877	226.785	0.099418
86.75	36.3284	7.00831	93.8525	230.965	0.099823
86.8	36.3298	7.01855	93.8542	225.34	0.099408
86.85	36.3291	7.01808	93.9533	230.522	0.098468
86.9	36.3267	7.01661	93.9624	225.781	0.098468
86.95	36.3181	7.01079	93.7452	226.675	0.099824
87	36.3143	7.01633	93.6952	228.975	0.099938
87.05	36.3139	7.01143	93.7256	226.952	0.099057
87.1	36.3212	7.01168	93.7565	228.643	0.099062
87.15	36.3153	7.01405	93.8933	226.889	0.09917
87.2	36.3174	7.01633	93.7984	229.852	0.099735
87.25	36.3157	7.00972	93.6188	228.288	0.100127
87.3	36.3167	7.0156	93.6418	228.896	0.098662
87.35	36.3181	7.01619	93.7989	223.243	0.099868
87.4	36.3232	7.01315	93.8014	228.551	0.099957
87.45	36.3298	7.01112	93.959	225.381	0.098984
87.5	36.3373	7.0143	93.9748	230.184	0.099888
87.55	36.336	7.0123	93.7558	230.736	0.098937
87.6	36.3397	7.01029	93.7379	229.818	0.099013
87.65	36.3418	7.00793	93.8356	228.839	0.099382
87.7	36.338	7.01032	93.8155	226.589	0.099836
87.75	36.338	7.01544	93.7264	231.003	0.099629
87.8	36.3387	7.01723	93.73	226.625	0.099677
87.85	36.3281	7.01042	93.8979	227.084	0.098694
87.9	36.3308	7.01528	93.9429	232.184	0.099718
87.95	36.3277	7.0136	93.8061	228.075	0.099172
88	36.3332	7.02243	93.7969	230.274	0.098939
88.05	36.3332	7.01015	93.8145	227.687	0.09976
88.1	36.3346	7.01675	93.7968	229.899	0.099533
88.15	36.3425	7.01055	93.8479	224.496	0.100148
88.2	36.3532	7.01241	93.8799	228.691	0.099941
88.25	36.3528	7.01111	93.8545	231.29	0.099781
88.3	36.3569	7.01901	93.8797	227.371	0.099499
88.35	36.3556	7.01942	93.9075	229.466	0.098532
88.4	36.3569	7.01443	93.8429	229.503	0.099763
88.45	36.3442	7.0149	93.9002	231.536	0.09968
88.5	36.3508	7.01534	94.1019	228.337	0.09957
88.55	36.3432	7.01539	94.1046	230.194	0.098599
88.6	36.3387	7.00728	94.0101	228.65	0.098838
88.65	36.3418	7.0108	93.8931	229.375	0.09979
88.7	36.347	7.01885	93.9292	231.271	0.099535
88.75	36.3459	7.01052	93.8711	228.032	0.098673
88.8	36.3446	7.00902	93.8657	230.541	0.098765
88.85	36.3504	7.00784	93.7929	228.13	0.099729
88.9	36.3559	7.01352	93.915	228.503	0.099709
88.95	36.359	7.01118	93.9999	232.043	0.098299
89	36.358	7.00736	93.8799	228.172	0.099831
89.05	36.3611	7.00994	93.842	229.94	0.099778
89.1	36.3538	7.00725	93.9625	229.91	0.099415
89.15	36.358	7.01196	93.8613	227.634	0.099846
89.2	36.3624	7.01365	93.8088	230.318	0.099844
89.25	36.3686	7.00896	93.8479	226.759	0.098932
89.3	36.3655	7.01454	94.0215	229.006	0.098604
89.35	36.3662	7.02005	94.0033	231.419	0.099369
89.4	36.3697	7.01064	94.024	227.516	0.099813
89.45	36.369	7.00926	94.02	230.405	0.099915
89.5	36.3707	7.00732	93.8687	226.589	0.099538
89.55	36.3728	7.00822	93.6589	230.32	0.100022
89.6	36.3638	7.01084	93.6222	223.973	0.098667
89.65	36.3618	7.01228	93.7614	229.336	0.099629
89.7	36.3576	7.01307	94.0123	225.336	0.099823
89.75	36.3569	7.01331	94.0859	227.095	0.099679
89.8	36.3576	7.01076	93.9091	228.225	0.099897
89.85	36.3624	7.01105	93.8199	227.837	0.099624
89.9	36.36	7.01485	93.8069	230.075	0.099259
89.95	36.3604	7.01042	93.9156	227.615	0.099567
90	36.3628	7.01603	94.0112	230.015	0.099816
90.05	36.3669	7.01023	94.0222	225.528	0.099743
90.1	36.3728	7.01171	94.0275	228.269	0.099515
90.15	36.3704	7.01482	94.0351	227.957	0.098689
90.2	36.3697	7.01565	94.138	228.936	0.099081
90.25	36.3783	7.01224	94.2643	225.79	0.098582
90.3	36.379	7.01468	94.2677	228.936	0.099308
90.35	36.3803	7.01487	94.0183	225.906	0.098451
90.4	36.3817	7.01078	94.0266	226.429	0.098505
90.45	36.38	7.01469	94.035	230.49	0.099185
90.5	36.3765	7.00719	94.0114	226.545	0.100147
90.55	36.38	7.00797	94.1704	231.181	0.098629
90.6	36.3879	7.01076	94.2247	227.193	0.099123
90.65	36.3865	7.01455	94.3594	228.655	0.100153
90.7	36.3834	7.00854	94.3555	227.246	0.099902
90.75	36.3838	7.00683	94.246	230.492	0.099502
90.8	36.3821	7.01653	94.2978	227.322	0.098191
90.85	36.3848	7.01391	94.2991	230.749	0.099873
90.9	36.3903	7.00866	94.3025	226.975	0.098493
90.95	36.3848	7.0071	94.1757	227.293	0.099829
91	36.3924	7.01192	94.0851	230.503	0.098756
91.05	36.3855	7.012	94.0627	229.713	0.098542
91.1	36.3869	7.01185	94.0423	229.303	0.100061
91.15	36.392	7.01279	94.2427	225.032	0.099727
91.2	36.3955	7.01175	94.196	230.119	0.098348
91.25	36.3893	7.01492	94.1437	230.11	0.098506
91.3	36.3907	7.0157	94.2075	228.773	0.100074
91.35	36.3893	7.01085	94.3302	229.935	0.098788
91.4	36.3927	7.0137	94.3603	227.462	0.099703
91.45	36.3882	7.01792	94.2862	228.795	0.099803
91.5	36.3893	7.0191	94.1933	224.933	0.099826
91.55	36.3962	7.0127	94.1441	230.308	0.099645
91.6	36.3924	7.01792	94.0536	225.819	0.099659
91.65	36.3831	7.012	94.0804	227.925	0.099805
91.7	36.3869	7.01199	94.1501	229.983	0.099306
91.75	36.3958	7.0138	94.2123	228.89	0.098727
91.8	36.3958	7.01269	94.2565	227.679	0.099127
91.85	36.3931	7.00875	94.219	228.867	0.099593
91.9	36.3896	7.01444	94.2636	228.28	0.100082
91.95	36.3903	7.01101	94.1872	224.963	0.099808
92	36.3934	7.01976	94.1699	229.536	0.099505
92.05	36.3965	7.00718	94.1581	223.498	0.099588
92.1	36.4003	7.01335	94.2195	229.793	0.099884
92.15	36.4048	7.01579	94.1453	225.516	0.10002
92.2	36.4037	7.01311	94.0558	227.296	0.098754
92.25	36.4109	7.01145	94.1268	226.33	0.099705
92.3	36.4065	7.01462	94.2766	225.988	0.099423
92.35	36.4048	7.01536	94.1974	225.33	0.100053
92.4	36.4061	7.01457	94.2113	225.948	0.099685
92.45	36.4068	7.00662	94.1696	225.715	0.098442
92.5	36.4082	7.01107	94.236	226.787	0.099616
92.55	36.4061	7.01021	94.2524	225.598	0.099756
92.6	36.3989	7.01456	94.2485	226.928	0.099656
92.65	36.3941	7.01062	94.2483	228.18	0.099607
92.7	36.3937	7.01126	94.0791	227.01	0.099815
92.75	36.3989	7.00935	94.0873	229.183	0.098952
92.8	36.4034	7.0093	94.1882	227.498	0.099439
92.85	36.4044	7.01612	94.1653	229.793	0.099724
92.9	36.3965	7.01175	94.0835	226.232	0.099627
92.95	36.3958	7.00718	94.1383	229.15	0.099803
93	36.3965	7.00757	94.0798	225.655	0.099514
93.05	36.402	7.0212	93.9682	229.243	0.098741
93.1	36.403	7.01508	93.9865	226.276	0.100093
93.15	36.4034	7.01255	94.0172	228.551	0.099732
93.2	36.402	7.01199	94.0446	226.109	0.100228
93.25	36.4051	7.01512	94.1641	229.051	0.099849
93.3	36.4123	7.01701	94.1044	225.199	0.098489
93.35	36.4075	7.01477	94.1448	228.157	0.098291
93.4	36.4034	7.0118	94.1796	226.675	0.099808
93.45	36.403	7.01839	94.1218	227.833	0.099763
93.5	36.4127	7.01526	94.2194	228.164	0.09866
93.55	36.4137	7.0116	94.1992	230.08	0.099206
93.6	36.4171	7.01063	94.2061	226.987	0.099994
93.65	36.4206	7.01335	94.1604	230.002	0.100118
93.7	36.4206	7.01038	94.2341	226.228	0.098952
93.75	36.4295	7.01533	94.3801	228.594	0.098937
93.8	36.425	7.00618	94.3574	225.852	0.098833
93.85	36.4299	7.01042	94.3828	229.118	0.099572
93.9	36.4299	7.0159	94.3905	226.711	0.099892
93.95	36.4323	7.00923	94.2525	230.005	0.099501
94	36.4292	7.017	94.2607	226.188	0.098474
94.05	36.4299	7.01332	94.3389	229.194	0.098557
94.1	36.4202	7.01241	94.347	226.411	0.09958
94.15	36.4171	7.01686	94.3646	227.265	0.098176
94.2	36.4089	7.01042	94.4173	228.02	0.099823
94.25	36.3958	7.00938	94.5814	228.35	0.097925
94.3	36.38	7.01055	94.5674	226.613	0.09953
94.35	36.3642	7.01058	94.3785	228.472	0.100077
94.4	36.348	7.0107	94.36	228.72	0.099528
94.45	36.3256	7.00829	94.1879	226.443	0.099641
94.5	36.3109	7.01577	94.2645	227.941	0.098523
94.55	36.2837	7.01619	94.1685	227.698	0.098884
94.6	36.2603	7.01003	94.0511	229.203	0.099459
94.65	36.2321	7.01146	93.9345	227.669	0.100181
94.7	36.219	7.01985	93.9056	226.574	0.098265
94.75	36.2011	7.01074	93.878	229.8	0.099101
94.8	36.1716	7.01263	93.8058	226.164	0.099606
94.85	36.1571	7.0145	93.8869	230.66	0.100041
94.9	36.1327	7.01482	93.9792	227.798	0.099556
94.95	36.1079	7.01495	94.0113	229.448	0.099769
95	36.0821	7.02062	93.8268	229.068	0.099795
95.05	36.0608	7.01457	93.981	228.603	0.099491
95.1	36.0398	7.01456	93.9124	230.31	0.09912
95.15	36.0047	7.01786	93.8701	223.185	0.099735
95.2	35.9728	7.01816	93.8896	229.003	0.099523
95.25	35.9538	7.02066	93.7461	224.439	0.099034
95.3	35.9219	7.01366	93.8116	225.21	0.099818
95.35	35.8961	7.01222	93.7488	230.972	0.099675
95.4	35.8675	7.01793	93.5495	231.072	0.099663
95.45	35.8366	7.01815	93.4932	228.922	0.09996
95.5	35.8118	7.0144	93.377	225.131	0.100062
95.55	35.7812	7.0182	93.4061	231.46	0.098689
95.6	35.7475	7.01586	93.5587	229.508	0.099669
95.65	35.7241	7.01742	93.4101	226.333	0.099688
95.7	35.7014	7.01446	93.4806	229.109	0.09936
95.75	35.6705	7.01799	93.4136	227.93	0.099732
95.8	35.6337	7.01973	93.4028	230.819	0.098775
95.85	35.6014	7.02126	93.5129	226.034	0.097927
95.9	35.5663	7.01951	93.1771	229.219	0.099311
95.95	35.5391	7.01847	93.2354	223.985	0.099837
96	35.5137	7.01761	93.3205	230.268	0.099836
96.05	35.4906	7.0185	93.2967	226.519	0.099007
96.1	35.4621	7.01879	93.3519	228.21	0.098725
96.15	35.4387	7.01764	93.2654	230.379	0.098916
96.2	35.4023	7.01811	93.1957	228.761	0.098621
96.25	35.384	7.01716	93.1005	228.976	0.099666
96.3	35.3534	7.02508	93.0108	225.647	0.099769
96.35	35.3362	7.0192	93.1329	230.006	0.09911
96.4	35.3125	7.02462	93.154	225.36	0.099731
96.45	35.2946	7.01831	93.1222	228.085	0.098563
96.5	35.274	7.01786	92.9258	226.852	0.100506
96.55	35.2496	7.02059	92.8179	225.955	0.098775
96.6	35.2221	7.01835	92.8907	224.838	0.099713
96.65	35.1997	7.02139	93.0006	226.434	0.099211
96.7	35.1698	7.01781	93.0168	228.153	0.099789
96.75	35.1488	7.01726	92.9091	226.461	0.098992
96.8	35.1224	7.02207	93.0069	228.521	0.099573
96.85	35.0986	7.0213	93.0042	226.555	0.099413
96.9	35.0794	7.02181	92.9642	229.109	0.098618
96.95	35.0553	7.02265	93.2154	226.19	0.099484
97	35.023	7.01769	93.197	227.94	0.099687
97.05	35.0093	7.02246	93.035	226.798	0.100309
97.1	34.9811	7.02073	93.0007	227.347	0.099403
97.15	34.969	7.01893	92.76	227.988	0.099873
97.2	34.9536	7.01704	92.5721	228.714	0.099426
97.25	34.9353	7.02085	92.7347	226.184	0.099705
97.3	34.9202	7.02137	92.6868	225.801	0.099543
97.35	34.9096	7.01785	92.6518	226.822	0.099193
97.4	34.892	7.01726	92.6906	230.725	0.099716
97.45	34.8745	7.02664	92.7825	228.14	0.099548
97.5	34.8604	7.02116	92.7923	233.154	0.10005
97.55	34.8415	7.02055	92.9209	232.383	0.099737
97.6	34.8284	7.02637	92.8858	229.641	0.099596
97.65	34.815	7.01803	92.9264	232.37	0.098336
97.7	34.7892	7.02035	92.9969	231.923	0.099426
97.75	34.7786	7.01771	93.0558	227.743	0.099593
97.8	34.77	7.0183	92.9776	232.703	0.099222
97.85	34.7576	7.02154	93.108	226.923	0.099914
97.9	34.7249	7.01746	93.1048	228.978	0.099515
97.95	34.7146	7.02504	93.0051	231.547	0.099624
98	34.706	7.02222	92.9146	225.054	0.099884
98.05	34.6995	7.01994	93.0573	229.991	0.099548
98.1	34.6878	7.01708	93.1516	233.278	0.099756
98.15	34.673	7.02857	93.045	228.404	0.099614
98.2	34.6565	7.02194	93.1182	233.292	0.099319
98.25	34.6517	7.0235	93.1514	232.489	0.098393
98.3	34.6431	7.02479	93.2364	228.889	0.098893
98.35	34.6311	7.02053	93.1997	233.312	0.099612
98.4	34.6287	7.02526	93.1945	230.02	0.098503
98.45	34.6146	7.01948	93.2739	228.254	0.098743
98.5	34.6098	7.02588	93.146	233.595	0.098568
98.55	34.5912	7.0256	93.0572	225.922	0.100168
98.6	34.5833	7.02568	93.099	229.109	0.099216
98.65	34.5847	7.02123	93.1249	230.981	0.099266
98.7	34.5692	7.02555	92.9389	226.139	0.099813
98.75	34.5616	7.02375	93.0647	228.11	0.098872
98.8	34.5524	7.02305	93.2925	230.883	0.099471
98.85	34.5458	7.02186	93.3612	229.377	0.100105
98.9	34.539	7.02133	93.4628	231.412	0.099658
98.95	34.5365	7.0245	93.4909	224.555	0.099912
99	34.5328	7.02576	93.5055	232.183	0.099387
99.05	34.5214	7.02703	93.4212	230.162	0.09981
99.1	34.5163	7.02735	93.2866	228.396	0.099802
99.15	34.5039	7.03026	93.3112	231.092	0.098769
99.2	34.5108	7.02249	93.293	226.497	0.099101
99.25	34.5101	7.02441	93.3964	230.17	0.09988
99.3	34.5125	7.02064	93.2446	230.095	0.099666
99.35	34.4967	7.02197	93.1426	227.311	0.099321
99.4	34.4994	7.02926	93.3814	231.878	0.09948
99.45	34.496	7.02332	93.4436	228.013	0.099081
99.5	34.4891	7.02958	93.5613	229.232	0.099607
99.55	34.4864	7.03019	93.4978	229.831	0.099837
99.6	34.4857	7.02765	93.5822	227.691	0.099756
99.65	34.4884	7.02584	93.5741	231.321	0.099339
99.7	34.4867	7.02105	93.4532	227.77	0.098425
99.75	34.4781	7.02832	93.3889	226.907	0.098477
99.8	34.4771	7.02465	93.3801	230.322	0.09981
99.85	34.4853	7.02218	93.4426	229.5	0.099075
99.9	34.4812	7.02867	93.4265	232.773	0.09934
[truncated: 7,985 more rows]

## Sheet: shear stress test
	1_0,5mm_lo	1_0,5mm_lu	1_0,5mm_mi	1_0,5mm_ro	1_0,5mm_ru	1_0,25mm_lo	1_0,25mm_lu	1_0,25mm_mi	1_0,25mm_ro	1_0,25mm_ru	1_1mm_lo	1_1mm_lu	1_1mm_mi	1_1mm_ro	1_1mm_ru	2_0,5mm_lo	2_0,5mm_lu	2_0,5mm_mi	2_0,5mm_ro	2_0,5mm_ru	2_0,25mm_lo	2_0,25mm_lu	2_0,25mm_mi	2_0,25mm_ro	2_0,25mm_ru	2_1mm_lo	2_1mm_lu	2_1mm_mi	2_1mm_ro	2_1mm_ru	3_0,5mm_lo	3_0,5mm_lu	3_0,5mm_mi	3_0,5mm_ro	3_0,5mm_ru	3_0,25mm_lo	3_0,25mm_lu	3_0,25mm_mi	3_0,25mm_ro	3_0,25mm_ru	3_1mm_lo	3_1mm_lu	3_1mm_mi	3_1mm_ro	3_1mm_ru		1	0.5	0.25
Anzahl	53	29	79	45	29	24	36	65	21	50	58	68	84	39	66	143	81	137	133	80	100	66	151	59	116	101	95	175	76	103	104	49	206	136	90	125	79	119	64	66	71	62	80	88	53		28.3019	13.3333	24.2424
Unbeweglich	43	24	37	30	20	11	30	54	11	45	52	43	54	30	40	88	66	101	105	69	77	50	86	39	84	66	32	121	66	84	75	32	110	98	78	103	63	85	35	50	60	46	53	75	38		14.7727	27.9412	45.3125
Beweglich	10	5	42	15	9	13	6	11	10	5	6	25	30	9	26	55	15	36	28	11	23	16	65	20	32	35	63	54	10	19	29	17	96	38	12	22	16	34	29	16	11	16	27	13	15		33.75	46.6019	28.5714
bewegliche Zellen %	18.8679	17.2414	53.1646	33.3333	31.0345	54.1667	16.6667	16.9231	47.619	10	10.3448	36.7647	35.7143	23.0769	39.3939	38.4615	18.5185	26.2774	21.0526	13.75	23	24.2424	43.0464	33.8983	27.5862	34.6535	66.3158	30.8571	13.1579	18.4466	27.8846	34.6939	46.6019	27.9412	13.3333	17.6	20.2532	28.5714	45.3125	24.2424	15.493	25.8065	33.75	14.7727	28.3019		25.8065	34.6939	20.2532
	0.5	0.5	0.5	0.5	0.5	0.25	0.25	0.25	0.25	0.25	1	1	1	1	1	0.5	0.5	0.5	0.5	0.5	0.25	0.25	0.25	0.25	0.25	1	1	1	1	1	0.5	0.5	0.5	0.5	0.5	0.25	0.25	0.25	0.25	0.25	1	1	1	1	1		15.493	27.8846	17.6
																																															18.4466	13.75	27.5862
																																															13.1579	21.0526	33.8983
																																															30.8571	26.2774	43.0464
	0	0	0	0	0	0	0	0	0	0	0	0	0	0	0	0	0	0	0	0	0	0	0	0	0	0	0	0	0	0	0	0	0	0	0	0	0	0	0	0	0	0	0	0	0		66.3158	18.5185	24.2424
	0	0	0	0	0	0	0	0	0	0	0	0	0	0	0	0	0	0	0	0	0	0	0	0	0	0	0	0	0	0	0	0	0	0	0	0	0	0	0	0	0	0	0	0	0		34.6535	38.4615	23
	0	0	0	0	0	0	0	0	0	0	0	0	0	0	0	0	0	0	0	0	0	0	0	0	0	0	0	0	0	0	0	0	0	0	0	0	0	0	0	0	0	0	0	0	0		39.3939	31.0345	10
	0	0	0	0	0	0	0	0	0	0	0	0	0	0	0	0	0	0	0	0	0	0	0	0	0	0	0	0	0	0	0	0	0	0	0	0	0	0	0	0	0	0	0	0	0		23.0769	33.3333	47.619
	0	1	0	0	0	0	0	0	0	0	0	0	0	0	0	0	0	0	0	0	0	0	0	0	0	0	0	0	0	0	0	0	0	0	0	0	0	0	0	0	0	0	0	0	0		35.7143	53.1646	16.9231
	0	1	0	0	0	0	0	0	0	1	1	0	0	0	0	0	0	0	0	0	0	0	0	0	0	0	0	0	0	0	0	0	0	0	0	0	0	0	0	0	0	0	0	0	0		36.7647	17.2414	16.6667
	0	1	0	0	0	0	1	0	0	1	1	0	0	0	0	0	0	0	0	0	0	0	0	0	0	0	0	0	0	0	0	0	0	0	0	0	0	0	0	0	0	0	0	0	0		10.3448	18.8679	54.1667
	0	1	0	0	0	0	1	0	0	1	1	0	0	0	0	0	0	0	0	0	0	0	0	0	0	0	0	0	0	0	0	0	0	0	0	0	0	0	0	0	0	0	0	0	0
	0	1	0	0	0	0	1	0	0	1	1	0	0	0	0	0	0	0	0	1	0	0	0	0	0	0	0	0	0	0	0	0	0	0	1	0	0	0	0	0	0	0	0	0	0	mittel	28.4566	28.1438	28.8752
	0	1	0	0	1	0	1	0	0	1	1	0	0	1	0	0	0	0	0	1	0	0	0	0	0	0	0	0	0	0	0	0	0	0	1	0	0	0	0	0	0	0	0	0	0	SD	13.6636	11.3412	12.6914
	1	1	0	0	1	0	1	1	1	1	1	0	0	1	0	0	0	0	0	1	0	0	0	0	0	0	0	0	1	0	0	0	0	0	1	0	0	0	0	0	1	0	0	0	0
	1	1	0	0	1	0	1	1	1	1	1	0	0	1	0	0	0	0	0	1	0	0	0	0	0	0	0	0	1	0	0	0	0	0	1	0	0	0	0	0	1	0	0	0	0
	1	1	0	0	1	1	1	1	1	1	1	0	0	1	0	0	1	0	0	1	0	0	0	0	0	0	0	0	1	0	0	0	0	0	1	0	0	0	0	0	1	0	0	1	1
	1	1	0	0	1	1	1	1	1	1	1	0	0	1	0	0	1	0	0	1	0	0	0	0	0	0	0	0	1	0	0	0	0	0	1	0	1	0	0	0	1	0	0	1	1
	1	1	0	0	1	1	1	1	1	1	1	0	0	1	0	0	1	0	0	1	0	0	0	0	0	0	0	0	1	0	0	0	0	0	0	0	1	0	0	1	1	0	0	1	1
	1	1	0	1	1	1	1	1	1	1	1	0	0	1	0	0	1	0	0	1	0	0	0	0	0	0	0	0	1	0	0	0	0	0	1	0	1	0	0	1	1	1	0	1	1
	1	1	0	1	1	1	1	1	1	1	1	0	0	1	0	0	1	0	0	1	0	1	0	0	0	0	0	0	1	0	0	1	0	0	1	0	1	0	0	1	1	1	0	1	1
	1	1	0	1	1	1	1	1	1	1	1	0	0	1	0	0	1	0	0	1	0	1	0	0	0	0	0	0	1	0	0	1	0	0	1	0	1	0	0	1	1	1	0	1	0
	1	1	0	1	1	1	1	1	1	1	1	0	0	1	0	0	1	0	0	1	1	1	0	1	0	0	0	0	1	1	0	1	0	0	1	0	1	0	0	1	1	0	0	1	1
	1	1	0	1	1	1	1	1	1	1	1	0	0	1	0	0	1	0	0	1	1	1	0	1	0	0	0	0	1	1	0	1	0	0	1	0	1	0	0	1	1	1	0	1	1
	1	1	0	1	1	0	1	1	1	1	1	0	0	1	1	0	1	0	0	1	1	1	0	1	0	0	0	0	1	1	0	1	0	0	1	1	1	0	0	1	1	1	0	1	1
	1	1	0	1	1	1	1	1		1	1	0	0	1	1	0	1	0	0	1	1	1	0	1	0	0	0	0	1	1	0	1	0	0	1	1	1	0	0	1	1	1	0	1	1
	1	1	0	1	1	1	1	1		1	1	0	0	1	1	0	1	0	0	1	1	1	0	1	0	0	0	0	1	1	0	1	0	0	1	1	1	1	0	1	1	1	0	1	0
	1	1	0	1	1	1	1	1		1	1	0	0	1	1	0	1	0	0	1	1	1	0	1	0	0	0	0	1	1	0	1	0	0	1	1	1	1	0	1	1	1	1	1	1
	1	1	0	1	1		1	1		1	1	0	0	1	1	0	1	0	1	1	1	1	0	1	0	0	0	0	1	1	0	1	0	0	1	1	0	1	0	1	1	1	1	1	1
	1	1	0	1	1		1	1		1	1	1	0	1	1	0	1	0	1	1	1	1	0	1	0	0	0	0	1	1	0	1	0	0	1	1	1	1	1	1	1	1	1	1	1
	1	1	0	1	1		1	1		1	1	1	0	1	1	0	1	0	1	1	1	1	0	1	0	0	0	0	1	1	1	1	0	0	1	1	1	1	1	1	1	1	1	1	1
	1	1	0	1	1		1	1		1	1	1	0	1	1	0	1	0	1	1	1	1	0	1	0	0	0	0	1	1	1	1	0	0	1	1	1	1	1	1	1	1	1	1	1
	1	0	0	1	1		1	1		1	0	1	0	1	1	0	1	0	1	1	1	1	0	1	0	0	0	0	1	1	1	1	0	0	0	1	1	1	1	1	1	1	1	1	1
	1		0	1			1	1		1	1	1	0	1	1	0	1	0	1	1	1	1	0	1	1	0	0	0	1	1	1	1	0	0	1	1	1	1	1	1	1	1	1	1	1
	1		0	1			1	0		1	1	1	1	1	1	0	1	1	1	1	1	1	0	1	1	0	0	0	1	1	1	1	0	0	1	1	1	1	1	1	1	1	1	1	1
	1		0	1			1	1		1	1	1	1	1	1	0	1	1	1	1	1	1	0	1	1	0	0	0	1	1	1	1	0	0	1	1	0	1	1	1	1	1	1	1	1
	1		0	1			1	1		1	1	1	1	1	1	0	1	1	1	1	1	1	0	1	1	1	0	0	1	1	1	1	0	0	1	1	1	0	1	1	1	1	0	1	1
	1		0	1			1	1		1	1	1	1	1	1	0	1	1	1	1	1	1	0	1	1	1	0	0	1	1	1	1	0	0	1	1	1	1	1	1	1	1	1	1	1
	1		0	1			1	1		1	1	1	1	1	1	0	1	1	1	1	1	1	0	1	1	1	0	0	1	1	1	1	0	0	1	1	1	1	1	1	1	1	1	1	1
	1		0	1			1	1		1	1	1	1	1	1	0	0	1	1	1	1	1	0	1	0	1	0	0	1	1	1	1	0	1	1	1	1	1	1	1	1	1	1	1	1
	1		0	1				1		1	1	1	1	1	1	0	1	1	1	1	0	1	0	1	1	1	0	0	1	1	1	1	0	1	1	1	0	1	1	1	1	1	1	1	1
	1		0	1				1		1	1	1	1	1	1	0	1	0	1	1	1	1	0	1	1	1	0	0	1	1	1	1	0	1	1	1	1	1	1	1	1	1	1	1	1
	1		0	1				1		1	1	1	1	1	1	0	1	1	1	1	1	1	0	0	1	1	0	0	1	1	1	1	0	1	1	1	1	1	1	1	1	1	1	1	1
	1		0	1				1		1	1	1	1		1	0	1	1	1	1	0	1	0	1	1	1	0	0	1	1	1	1	0	1	1	1	1	1	1	1	1	1	1	1	1
	1		1	1				1		1	1	1	1		1	0	1	1	1	1	1	1	0	1	1	1	0	0	1	1	1	1	0	1	1	1	1	1	1	1	1	1	1	1	1
	1		1	1				1		1	1	1	1		1	0	1	1	1	1	1	1	0	1	1	1	0	0	1	1	1	1	0	1	1	1	1	1	1	1	1	1	1	1	1
	1		1	1				1		1	1	1	1		0	0	1	1	1	1	1	1	0	1	1	0	0	0	1	1	1	1	0	1	1	1	1	1	1	1	1	1	1	1	1
	1		1	1				1		1	1	1	1		0	0	1	1	1	1	1	1	0	1	1	1	0	0	1	1	1	1	0	1	1	1	1	1	1	1	1	1	1	1	1
	1		1	1				1		1	1	1	1		0	0	1	1	1	1	1	1	0	1	1	1	0	0	1	1	1	1	0	1	1	1	1	1	1	1	1	1	1	1	1
	1		1					1		1	1	1	1		0	0	1	1	1	1	1	1	0	1	1	1	0	0	1	1	0	1	0	1	1	1	1	0	1	1	1	1	1	1	1
	1		1					1		1	1	1	1		1	0	1	1	1	1	1	1	0	1	1	1	0	0	1	1	1	1	0	1	1	1	1	1	1	1	1	1	1	1	1
	1		1					1		1	1	1	1		1	0	1	1	1	1	1	1	0	1	1	1	0	1	1	1	1	1	0	1	1	1	1	1	1	1	1	1	1	1	1
	1		1					1		1	1	1	1		1	0	1	1	1	1	1	1	0	1	1	1	0	1	1	1	1	0	0	1	1	1	1	1	1	1	1	1	1	1	1
	1		1					1		1	1	1	1		1	0	1	1	1	1	1	1	0	1	1	1	0	1	1	1	1		0	1	1	1	1	1	1	1	1	1	1	1	1
	1		1					1			1	1	1		1	0	1	1	1	1	1	1	0	0	1	1	0	1	1	1	1		0	1	1	1	1	0	1	1	1	1	1	1	1
	1		1					1			1	1	1		1	1	1	1	1	1	1	1	0	1	1	1	0	1	1	1	0		0	0	1	1	1	1	1	1	1	1	1	1	1
	1		1					1			1	1	1		0	1	1	1	1	1	1	1	0	1	1	1	0	1	1	1	1		0	1	1	1	1	1	1	1	1	1	1	1	0
			1					1			1	1	1		1	1	1	1	1	0	1	1	0	1	1	1	0	0	1	1	1		0	1	1	1	1	1	1	1	1	1	1	1
			1					1			1	1	1		1	1	1	1	1	1	1	1	0	1	1	1	0	1	1	1	1		0	1	1	1	1	1	1	1	1	1	1	1
			1					1			1	1	1		1	1	1	1	1	1	1	1	0	1	1	1	0	1	1	1	1		0	1	1	1	1	1	1	1	1	1	1	1
			1					1			1	1	1		1	1	1	1	1	1	1	1	0	1	1	1	0	1	1	1	1		0	1	1	1	1	1	0	1	1	1	1	1
			1					1			1	1	1		1	1	1	1	1	1	0	1	1	1	1	1	0	1	1	1	1		0	1	1	1	1	1	0	0	1	1	1	1
			1					1				1	1		1	1	1	1	1	1	0	1	1	1	1	1	0	1	1	1	1		0	1	1	1	1	1	1	1	0	1	0	1
			1					1				1	1		1	1	1	1	1	1	0	1	1		1	1	0	1	1	1	1		0	1	1	1	1	1	1	0	1	1	0	1
			1					1				1	1		1	1	1	1	1	1	1	1	1		1	1	0	1	1	1	1		0	1	1	1	1	1	1	1	1	1	0	1
			0					1				1	1		1	1	1	1	1	1	1	1	0		1	1	1	1	1	1	1		0	1	1	1	1	1	0	1	1	1	1	1
			0					1				1	1		1	1	1	1	1	1	1	1	1		1	1	1	1	1	1	1		0	1	1	1	1	1	1	1	1		1	1
			1					1				1	1		1	1	1	1	1	1	1	1	1		1	1	1	1	1	1	1		0	1	1	1	1	1	0	1	1		1	1
			1					1				1	1		1	1	1	1	1	1	1	1	1		1	1	1	1	1	1	1		0	1	1	1	1	1		1	1		1	1
			1									1	1		0	1	1	1	1	1	1	1	1		1	1	1	1	1	1	1		0	1	1	1	1	0		1	1		1	1
			1									1	1			1	1	1	1	1	1		1		1	1	1	1	1	1	1		0	1	1	1	1	1			1		1	1
			1									1	1			1	0	1	1	1	1		1		1	1	1	1	1	1	0		0	1	0	1	1	1			1		1	1
			1										1			1	1	1	1	1	1		1		1	1	1	1	1	1	1		0	1	1	1	1	1			1		1	1
			1										1			1	1	1	1	1	1		1		1	1	1	1	1	1	1		0	1	1	0	1	1			1		1	1
			1										1			1	1	1	1	1	1		0		1	1	1	1	1	1	1		0	1	0	0	1	1			1		1	1
			1										1			1	0	1	1	1	1		1		1	1	1	1	1	1	1		0	1	1	1	1	1					1	1
			1										1			1	1	1	1	1	1		1		1	1	1	1	1	1	1		0	1	1	1	1	1					1	1
			1										1			1	1	1	1	0	1		1		1	1	1	1	1	1	1		0	1	1	1	1	0					1	1
			1										1			1	1	1	1	1	1		1		1	1	1	1	1	1	1		0	1	1	1	1	0					1	1
			1										1			1	1	1	0	1	1		1		1	1	1	1	1	1	1		0	1	1	1	1	0					1	1
			1										1			1	1	1	1	0	1		1		1	1	1	1		1	1		0	1	1	1	1	0					1	1
			1										1			1	1	1	1	1	1		1		1	1	1	1		1	1		0	1	1	1	1	1					1	1
			1										1			1	1	0	1	1	1		1		1	1	0	1		1	1		0	1	1	1	1	1					1	1
													1			1	1	1	1	1	1		1		1	1	0	1		1	1		0	1	1	1		1					1	1
													1			1	1	1	1		1		1		1	1	1	1		1	1		0	1	1	1		1						1
													1			1		1	1		1		0		1	1	1	1		1	1		0	1	1	1		1						1
													1			1		1	1		1		0		1	1	1	1		1	1		0	1	1	1		1						1
													1			1		1	1		1		1		1	1	1	1		1	1		0	1	1	1		1						0
																1		1	1		1		1		1	0	1	1		1	1		0	1	1	1		1						1
																1		1	1		1		1		1	1	1	1		1	1		0	0	1	1		1						1
																1		1	1		1		1		1	1	1	1		1	1		1	0	1	1		1						1
																1		1	1		1		1		1	1	1	1		1	1		1	1	1	1		1						1
																1		0	1		1		1		1	1	1	1		1	1		1	1	1	1		0
																1		0	1		1		0		1	1	1	1		1	1		0	1	1	1		0
																1		0	1		1		1		1	1	1	1		1	1		1	1		1		1
																1		1	1		1		1		1	1	1	1		0	1		1	1		1		1
																1		1	1		1		1		1	1	1	1		1	1		0	1		1		1
																1		1	1		1		0		1	1	1	1		1	1		1	1		1		1
																0		1	1		1		1		1	1	1	1		1	1		1	1		1		1
																0		1	1		1		1		1	1		1		1	1		1	1		1		1
																1		1	1		1		1		1	1		1		1	1		1	1		1		1
																1		1	1		1		1		1	1		1		1	1		1	1		1		0
																1		1	1		1		1		1	1		1		1	1		1	1		1		1
																1		1	1		1		1		1	1		1		1	1		1	1		1		1
																1		1	0				1		0	0		1		1	1		1	1		1		1
																1		1	1				1		0			1		1	1		1	1		1		1
																1		1	1				1		1			1		1	1		1	1		1		1
																1		1	1				1		1			0			1		1	1		1		1
																1		1	1				1		1			1					1	1		1		1
																1		1	1				1		1			1					0	1		1		1
																1		1	1				1		1			1					1	1		1		1
																1		1	1				1		1			1					1	1		1		0
																1		1	1				1		1			1					1	1		1		1
																1		1	1				1		1			1					1	1		1		1
																1		1	1				1		1			1					1	1		1		1
																1		1	1				1		1			1					1	1		1		1
																1		1	1				1		1			1					1	1		1		1
																1		1	1				1		1			1					1	1		1		1
																1		1	1				0		1			1					1	1		1		1
																1		1	1				1		1			1					1	1		1		1
																1		1	0				1					1					1	1		1		1
																1		1	1				1					1					1	1		1		1
																1		1	1				0					1					1	1		1		1
																1		1	1				1					1					0	1		1
																1		1	1				1					1					1	1		1
																1		0	0				1					1					1	1		1
																1		1	1				1					1					1	1		1
																0		1	1				1					1					1	1		1
																1		1	1				1					0					1	1		1
																1		1	1				1					1					1	1
																1		1	1				1					1					1	1
																1		1	1				1					1					1	1
																0		1	1				1					1					1	1
																1		1	1				1					1					1	1
																1		1	1				1					1					1	1
																1		1	1				1					1					1	1
																1		1	1				1					1					1	1
																1		1					1					1					1	1
																1		1					1					1					1	1
																1		1					1					1					1	1
																1		1					1					1					0
																1							1					1					1
																1							1					1					1
																1							1					1					1
																1							1					1					1
																1							1					1					1
																1							1					1					1
																							1					1					1
																							1					1					1
																							1					1					1
																							1					1					1
																							1					1					1
																							1					1					1
																							1					1					1
																							1					0					1
																												0					0
																												0					1
																												1					1
																												1					1
																												1					1
																												1					1
																												1					1
																												1					1
																												1					1
																												1					0
																												1					1
																												1					0
																												1					1
																												1					1
																												1					1
																												1					1
																												1					1
																												1					1
																												1					1
																												1					1
																												1					1
																												0					1
																												1					1
																												1					1
																																	0
																																	1
																																	1
																																	1
																																	1
																																	1
																																	0
																																	1
																																	1
																																	1
																																	1
																																	1
																																	1
																																	1
																																	1
																																	1
																																	1
																																	1
																																	1
																																	1
																																	1
																																	1
																																	1
																																	1
																																	1
																																	1
																																	1
																																	1
																																	1
																																	1
																																	1

## Sheet: Wilcoxon Ferm 1 vs 2 vs 3
	1 vs 2	1 vs 3	2 vs 3
Exponentielles Wachstum; Kohlenhydratverbrauch und Säurebildung	<0,0001	<0,0001	0.0235
Diauxiestufe; Kohlenhydrat- auf Säureverbrauch (min. pH)	0.0005	0.0063	0.6976
Wachstum durch Säureverbrauch	<0,0001	<0,0001	<0,0001
Sporulation	<0,0001	<0,0001	<0,0001
